# Supplementary material for: Genome-wide annotation and analysis of zebra finch microRNA repertoire reveal sex-biased expression
Source: BMC Genomics. 2012 Dec 26;13:727. doi: 10.1186/1471-2164-13-727 (PMC3585881; doi:10.1186/1471-2164-13-727)
Supplement: Additional file 2 — Sequences, genomic loci, and expression information of all identified miRNAs. miRNAs without genomic loci were indicated separately. [file 1471-2164-13-727-S2.xlsx]

## Sheet: mature
Additional file 2
miRNA name	Total reads	Sequence	Genomic loci	Raw reads								Normalized expression
				F_B	F_H	F_L	F_M	M_B	M_H	M_L	M_M	F_B	F_H	F_L	F_M	M_B	M_H	M_L	M_M
tgu-let-7a	363942	UGAGGUAGUAGGUUGUAUAGUU	Chr26:-:532858-532879;Chr12:+:772022-772043;Chr24:-:3137491-3137512;Chr1A:-:61565005-61565026	93101	55416	7582	18451	102143	42925	7287	37037	66506	20587.2	20853.6	19971.8	90803.9	22106.4	25752.7	22931.2
tgu-let-7b	52850	UGAGGUAGUAGGUUGUGUGGUU	Chr1A:-:61564165-61564186	11322	9044	629	3831	12571	7631	520	7302	8087.79	3359.88	1730.01	4146.77	11175.5	3929.97	1837.71	4520.99
tgu-let-7c	46594	UGAGGUAGUAGGUUGUAUGGUU	ChrUn:+:52862194-52862215;Chr1:+:109662692-109662713	11744	10410	179	1632	10657	8707	115	3150	8389.24	3867.35	492.324	1766.52	9473.94	4484.11	406.416	1950.3
tgu-let-7d	14046	AGAGGUAGUAGGUUGCAUAGUU	Chr12:+:773422-773443	3804	2567	212	686	3040	2125	230	1382	2717.36	953.649	583.087	742.543	2702.52	1094.38	812.833	855.657
tgu-let-7e	122267	UGAGGUAGUAGAUUGAAUAGUU	Chr26:-:533044-533065	43816	11154	1053	4924	39433	11480	952	9455	31299.6	4143.75	2896.18	5329.86	35055.5	5912.2	3364.42	5854.01
tgu-let-7f	395417	UGAGGUAGUAGAUUGUAUAGUU	Chr12:+:772427-772448	57640	98633	15815	29519	47411	84624	16572	45203	41174.7	36642.5	43497.8	31952.1	42147.8	43581.4	58566.4	27987.2
tgu-let-7g	71665	UGAGGUAGUAGUUUGUACAGUU	Chr12:-:6512088-6512109;ChrUn:-:123478142-123478163	11907	14398	2788	3670	12417	13676	2441	10368	8505.68	5348.91	7668.15	3972.5	11038.6	7043.14	8626.63	6419.29
tgu-let-7i	92996	UGAGGUAGUAGUUUGUGCUGUU	Chr1A:+:32383293-32383314	18492	18473	3736	5770	20061	9361	2010	15093	13209.6	6862.78	10275.5	6245.59	17834	4820.92	7103.45	9344.74
tgu-miR-1	2541528	UGGAAUGUAAAGAAGUAUGUAU	Chr20:-:10493682-10493703;Chr2:-:108164874-108164895	6257	774871	441	409848	4421	595150	227	750313	4469.64	287867	1212.93	443629	3930.21	306502	802.231	464552
tgu-miR-100	65171	AACCCGUAGAUCCGAACUUGU	Chr24:-:3146909-3146929;Chr24:-:3150079-3150099	29662	6444	2904	1267	14982	4375	2590	2947	21188.8	2393.97	7987.19	1371.43	13318.8	2253.13	9153.2	1824.62
tgu-miR-101	85369	GUACAGUACUGUGAUAACUGA	Chr8:-:26300528-26300548;ChrZ:-:64083569-64083589	9846	37682	3272	5395	4651	7275	3795	13453	7033.42	13999	8999.35	5839.68	4134.68	3746.63	13411.7	8329.35
tgu-miR-103	229504	AGCAGCAUUGUACAGGGCUAUGA	Chr13:-:14805616-14805638;ChrUn:+:37745944-37745966;Chr4:-:68894835-68894857	74033	23471	8603	5153	84520	17631	7558	8535	52884.9	8719.56	23661.8	5577.73	75137.2	9079.97	26710.4	5284.39
tgu-miR-106	1744	AAAAGUGCUUACAGUGCAGGUAG	Chr4A:+:7273756-7273778	144	410	128	187	190	285	133	267	102.865	152.316	352.053	202.413	168.908	146.775	470.029	165.311
tgu-miR-107	36921	AGCAGCAUUGUACAGGGCUAUCA	Chr13:-:14805618-14805638;Chr6:-:18493373-18493393;ChrUn:+:37745944-37745964;Chr4:-:68894837-68894857	12007	3782	1657	888	10108	4485	2491	1503	8577.11	1405.03	4557.43	961.193	8985.89	2309.78	8803.33	930.574
tgu-miR-10b	17365	UACCCUGUAGAACCGAAUUUGU	Chr7:+:17079308-17079329	178	2741	88	3805	89	2010	44	8410	127.153	1018.29	242.036	4118.63	79.1199	1035.15	155.498	5207
tgu-miR-122	129152	UGGAGUGUGACAAUGGUGUUU	ChrZ_random:+:328171-328191	110	1363	81531	139	369	126	45040	474	78.5777	506.359	224244	150.457	328.036	64.89	159174	293.474
tgu-miR-124	111628	UAAGGCACGCGGUGAAUGCCA	Chr20:-:9826526-9826546;Chr3:+:111968130-111968150;Chr2:+:120492535-120492555	59417	63	9	120	51753	22	3	241	42444.1	23.4047	24.7537	129.891	46007.8	11.33	10.6022	149.214
tgu-miR-125	134547	UCCCUGAGACCCUAACUUGUGA	Chr24:-:3113136-3113157;Chr1:+:109696662-109696683	44432	23154	1043	3491	31801	22935	599	7092	31739.7	8601.79	2868.68	3778.74	28270.7	11811.5	2116.9	4390.97
tgu-miR-126	282335	UCGUACCGUGAGUAAUAAUGCG	Chr17:-:8833559-8833580	4837	119856	7185	28879	4793	46824	4106	65855	3455.28	44526.9	19761.7	31259.3	4260.92	24114.4	14510.8	40773.7
tgu-miR-128	208293	UCACAGUGAACCGGUCUCUUU	Chr2:-:28894400-28894420;Chr7:+:33186811-33186831	105623	12258	1323	2027	71866	9363	657	5176	75451	4553.89	3638.79	2194.07	63888	4821.95	2321.87	3204.69
tgu-miR-129	5909	AAGCCCUUACCCCAAAAAGCAU	Chr5:+:19791276-19791297	3977	158	2	32	1558	148	8	26	2840.94	58.6975	5.50082	34.6376	1385.04	76.22	28.2724	16.0977
tgu-miR-130a	12698	CAGUGCAAUAUUAAAAGGGCAU	Chr15:+:8478950-8478971	521	2470	1391	201	300	2782	4280	753	372.173	917.614	3825.82	217.567	266.696	1432.73	15125.8	466.215
tgu-miR-130b	5340	CAGUGCAAUAAUGAAAGGGCGU	Chr15:+:8488021-8488042	455	1009	1183	128	291	727	1225	322	325.026	374.847	3253.74	138.55	258.695	374.405	4329.22	199.364
tgu-miR-130c	19767	CAGUGCAAUGUUAAAAGGGCAU	Chr19:-:8784994-8785015	3475	4346	736	1026	2289	4547	1006	2342	2482.34	1614.55	2024.3	1110.57	2034.89	2341.71	3555.26	1450.04
tgu-miR-1329	739	UACAGUGAUCAGGUUACGAUGG	Chr3:+:99620794-99620815	43	334	0	46	97	210	0	9	30.7167	124.082	0	49.7915	86.2318	108.15	0	5.5723
tgu-miR-133a	239592	UUGGUCCCCUUCAACCAGCUGU	Chr20:-:10480789-10480810;Chr2:-:108161727-108161748	345	69885	30	47318	180	39993	30	81811	246.448	25962.5	82.5123	51218.2	160.018	20596.4	106.022	50652.8
tgu-miR-133b	1381	UUGGUCCCCUUCAACCAGCUAU	Chr3:+:110618966-110618987	4	396	2	217	1	365	0	396	2.85737	147.115	5.50082	234.886	0.888988	187.975	0	245.181
tgu-miR-1357	31	AUUAUGAGAUCUGAGGGCU	LGE22:-:223281-223299;LGE22:-:223329-223347;LGE22:-:223377-223395	0	8	0	5	0	10	1	7	0	2.97203	0	5.41212	0	5.15	3.53406	4.33401
tgu-miR-135a	7451	UAUGGCUUUUUAUUCCUAUGUGA	Chr26_random:-:713464-713486;Chr12:-:6536082-6536104;Chr1A:+:45650438-45650460	5260	59	16	113	1793	67	40	103	3757.44	21.9187	44.0066	122.314	1593.95	34.505	141.362	63.7718
tgu-miR-137	28008	UUAUUGCUUAAGAAUACGCGUAG	Chr8:+:8780147-8780169	17368	143	8	31	10231	134	2	91	12406.7	53.125	22.0033	33.5552	9095.23	69.01	7.06811	56.3421
tgu-miR-138	4911	AGCUGGUGUUGUGAAUCAGGCCGU	Chr2:-:61108006-61108029	2522	175	47	12	1919	124	91	21	1801.57	65.0131	129.269	12.9891	1705.97	63.86	321.599	13.002
tgu-miR-1388	926	AGGACUGUCUAACCUGAGAAUG	Chr20:-:8822152-8822173	6	114	392	21	5	75	194	119	4.28606	42.3514	1078.16	22.7309	4.44494	38.625	685.607	73.6781
tgu-miR-138b	386	AGCUGGUGUUGUGAAUCAGGCCGA	Chr11:-:5991139-5991162	259	8	1	3	99	8	4	4	185.015	2.97203	2.75041	3.24727	88.0098	4.12	14.1362	2.47658
tgu-miR-139	16741	UCUACAGUGCAUGUGUCUCCAGU	Chr1:-:113641344-113641366	6201	1751	171	1198	4144	937	80	2259	4429.64	650.503	470.32	1296.74	3683.96	482.555	282.724	1398.65
tgu-miR-1397	64	AUGUAACCCAACGCAGCAUGA	Chr1:+:21937188-21937208	48	0	0	0	16	0	0	0	34.2885	0	0	0	14.2238	0	0	0
tgu-miR-140	48669	ACCACAGGGUAGAACCACGGAC	Chr11:+:11805209-11805230	8972	15247	1134	2402	4276	10775	1143	4720	6409.08	5664.31	3118.97	2599.98	3801.31	5549.13	4039.43	2922.36
tgu-miR-142	5927	CAUAAAGUAGAAAGCACUACU	Chr19:-:468547-468567	262	934	735	481	114	1080	1616	705	187.158	346.984	2021.55	520.646	101.345	556.2	5711.03	436.497
tgu-miR-144	4604	GGAUAUCAUCGUAUACUGUAAGU	Chr19:-:7265577-7265599	101	912	56	291	141	1823	82	1198	72.1486	338.811	154.023	314.986	125.347	938.845	289.793	741.735
tgu-miR-1451	720	UCGCACAGGAGCAAAUUACCGC	Chr3:+:78313650-78313671	76	195	36	51	26	206	5	125	54.2901	72.4432	99.0148	55.2036	23.1137	106.09	17.6703	77.393
tgu-miR-1467	93	UCUCAGCUACAUCGGUGUAAAU	Chr2:-:142442558-142442579;ChrUn:+:165189812-165189833	9	31	6	6	10	20	1	10	6.42909	11.5166	16.5025	6.49455	8.88988	10.3	3.53406	6.19144
tgu-miR-146a	103996	UGAGAACUGAAUUCCAUGGACU	Chr4:-:69209819-69209840	19294	22860	4656	10610	16913	13042	2644	13977	13782.5	8492.57	12805.9	11484.5	15035.4	6716.63	9344.04	8653.78
tgu-miR-146b	42636	UGAGAACUGAAUUCCAUAGGCGU	Chr6:+:22623586-22623608	1430	12841	3878	4771	816	10398	1314	7188	1021.51	4770.48	10666.1	5164.25	725.414	5354.97	4643.75	4450.41
tgu-miR-146c	1863	UGAGAACUGAAUUCCAUGGGUU	Chr13:+:11635098-11635119	267	382	121	141	379	272	60	241	190.73	141.914	332.8	152.622	336.926	140.08	212.043	149.214
tgu-miR-147	8724	GUGUGCGGAAAUGCUUCUGCU	Chr10:+:10438237-10438257	1270	2383	139	870	683	1141	96	2142	907.215	885.293	382.307	941.709	607.179	587.615	339.269	1326.21
tgu-miR-148	348560	UCAGUGCACUACAGAACUUUGU	Chr2:-:52006673-52006694	41813	87582	55618	22022	26316	47952	30225	37032	29868.8	32537	152972	23837.2	23394.6	24695.3	106817	22928.1
tgu-miR-153	16599	UUGCAUAGUCACAAAAGUGAUC	Chr2:-:9797638-9797659;Chr7:-:10584149-10584170	9615	54	24	45	6573	154	22	112	6868.41	20.0612	66.0099	48.7091	5843.32	79.31	77.7492	69.3441
tgu-miR-155	118	UUAAUGCUAAUCGUGAUAGGGGU	Chr1:+:112588984-112589006	2	23	18	4	5	28	21	17	1.42869	8.54458	49.5074	4.3297	4.44494	14.42	74.2152	10.5254
tgu-miR-1559	244	UUCGAUGCUUGUAUGCUACUCC	Chr7:-:27262580-27262601	51	51	19	18	24	43	10	28	36.4315	18.9467	52.2578	19.4836	21.3357	22.145	35.3406	17.336
tgu-miR-15a	13293	UAGCAGCACAUAAUGGUUUGU	Chr1:+:55909901-55909921	2135	1656	250	2736	1642	1699	1105	2070	1525.12	615.21	687.603	2961.51	1459.72	874.985	3905.13	1281.63
tgu-miR-15b	3948	UAGCAGCACAUCAUGGUUUGC	Chr9:-:25556031-25556051	258	769	27	671	96	1111	132	884	184.3	285.686	74.2611	726.307	85.3428	572.165	466.495	547.323
tgu-miR-15c	5603	UAGCAGCACAUCAUGGUUUGU	Chr4A:+:7177785-7177805	386	1424	32	777	190	964	43	1787	275.736	529.021	88.0132	841.044	168.908	496.46	151.964	1106.41
tgu-miR-1662	790	UUGACAUCAUCAUACUUGGGAU	Chr2:-:2943986-2944007	175	79	162	5	53	60	250	6	125.01	29.3488	445.567	5.41212	47.1163	30.9	883.514	3.71486
tgu-miR-1677	318	UUGACUUCAAUAGGAGCAGGAUU	Chr3:+:76231102-76231124	117	42	0	7	105	37	0	10	83.5781	15.6031	0	7.57697	93.3437	19.055	0	6.19144
tgu-miR-16a	18454	UAGCAGCACGUAAAUAUUGGU	Chr1:+:55910042-55910062	3441	2568	445	1837	2366	4262	870	2665	2458.05	954.021	1223.93	1988.41	2103.34	2194.93	3074.63	1650.02
tgu-miR-16b	9105	UAGCAGCACGUAAAUAUUGGAGU	Chr9:-:25555874-25555896	587	1856	364	1011	174	3220	385	1508	419.319	689.51	1001.15	1094.33	154.684	1658.3	1360.61	933.669
tgu-miR-16c	47163	UAGCAGCACGUAAAUACUGGAG	Chr4A:+:7178195-7178216	751	17274	1053	3750	171	18756	724	4684	536.471	6417.35	2896.18	4059.09	152.017	9659.34	2558.66	2900.07
tgu-miR-1729	925	AUCCCUUACUCACGUGAGCAGU	Chr15:-:8049949-8049970	437	96	4	62	103	120	5	98	312.168	35.6643	11.0016	67.1103	91.5657	61.8	17.6703	60.6761
tgu-miR-1784	26	UGACUUAAAUGGGAGCAGAAUU	Chr3:-:31872450-31872471	14	1	0	0	11	0	0	0	10.0008	0.371503	0	0	9.77886	0	0	0
tgu-miR-17a	20750	CAAAGUGCUUACAGUGCAGGUAG	Chr1:-:43203123-43203145	2856	4252	1170	1846	2764	4245	841	2776	2040.16	1579.63	3217.98	1998.16	2457.16	2186.18	2972.14	1718.74
tgu-miR-1803	264	AUUGACUUCAUCGGGGUUUGGA	Chr2:+:97931930-97931951	174	0	0	2	87	0	0	1	124.296	0	0	2.16485	77.3419	0	0	0.619144
tgu-miR-1805	306	UGUAUUGGAACACUACAGCUCC	Chr1:+:32735596-32735617	209	5	0	1	88	1	2	0	149.298	1.85752	0	1.08242	78.2309	0.515	7.06811	0
tgu-miR-181a	119448	AACAUUCAACGCUGUCGGUGAGU	Chr8:-:5108703-5108725;Chr17:+:10712197-10712219	40020	13326	1110	6799	33080	11616	721	12776	28588	4950.66	3052.96	7359.4	29407.7	5982.24	2548.05	7910.18
tgu-miR-181b	10812	AACAUUCAUUGCUGUCGGUGGGU	Chr8:-:5108520-5108542;Chr17:+:10713251-10713273	3928	670	106	337	4458	658	62	593	2805.94	248.907	291.544	364.777	3963.11	338.87	219.111	367.152
tgu-miR-183	124	UAUGGCACUGGUAGAAUUCACU	Chr1A:-:193661-193682	70	10	1	1	40	1	0	1	50.004	3.71503	2.75041	1.08242	35.5595	0.515	0	0.619144
tgu-miR-184	279	UGGACGGAGAACUGAUAAGGGU	Chr10:+:20485827-20485848	30	94	25	36	24	33	12	25	21.4303	34.9213	68.7603	38.9673	21.3357	16.995	42.4087	15.4786
tgu-miR-187	3497	UCGUGUCUUGUGUUGCAGCCAG	Chr2_random:+:838770-838791	1630	395	132	30	810	237	146	117	1164.38	146.744	363.054	32.4727	720.08	122.055	515.972	72.4399
tgu-miR-18a	6792	UAAGGUGCAUCUAGUGCAGAUA	Chr1:-:43202977-43202998	1667	1155	315	365	1863	460	205	762	1190.81	429.086	866.38	395.085	1656.18	236.9	724.481	471.788
tgu-miR-18b	465	UAAGGUGCAUCUAGUGCAGUU	Chr4A:+:7273905-7273925	55	94	24	38	79	56	43	76	39.2889	34.9213	66.0099	41.1321	70.23	28.84	151.964	47.0549
tgu-miR-190	2418	UGAUAUGUUUGAUAUAUUAGGUU	Chr10:-:3908540-3908562	423	423	55	206	212	648	116	335	302.167	157.146	151.273	222.979	188.465	333.72	409.95	207.413
tgu-miR-190b	48	UGAUAUGUUUGAUAUUAGGUUG	Chr25:-:412687-412708	9	15	1	3	1	9	1	9	6.42909	5.57255	2.75041	3.24727	0.888988	4.635	3.53406	5.5723
tgu-miR-193a	1885	AACUGGCCCACAAAGUCCCGCU	Chr14:-:6793230-6793251	40	268	147	255	27	419	230	499	28.5737	99.5629	404.31	276.018	24.0027	215.785	812.833	308.953
tgu-miR-193b	2945	AACUGGCCUACAAAGUCCCAGU	Chr18:+:11017861-11017882	39	389	36	743	5	659	750	324	27.8594	144.515	99.0148	804.241	4.44494	339.385	2650.54	200.603
tgu-miR-194	1900	UGUAACAGCAACUCCAUGUGGAC	Chr3:+:9653596-9653618;ChrUn:+:94526985-94527007	0	9	1384	2	0	1	503	1	0	3.34353	3806.57	2.16485	0	0.515	1777.63	0.619144
tgu-miR-196	82	UAGGUAGUUUCAUGUUGUUGGG	ChrUn:+:4882327-4882348;Chr2:-:52627185-52627206	1	0	0	37	1	0	0	43	0.714343	0	0	40.0497	0.888988	0	0	26.6232
tgu-miR-199-3p	46465	ACAGUAGUCUGCACAUUGGUU	Chr8_random:+:1629813-1629833;Chr17:+:5549845-5549865	781	14989	2088	4192	655	15298	2155	6307	557.902	5568.47	5742.86	4537.52	582.287	7878.47	7615.89	3904.94
tgu-miR-199-5p	6223	CCCAGUGUUCAGACUACCUGUUC	Chr8_random:+:1629774-1629796;Chr17:+:5549806-5549828	117	2095	319	1255	131	974	238	1094	83.5781	778.3	877.381	1358.44	116.457	501.61	841.105	677.344
tgu-miR-19a	60820	UGUGCAAAUCUAUGCAAAGCUGA	Chr1:-:43202798-43202820	15779	11836	2193	4518	6006	11309	3778	5401	11271.6	4397.11	6031.65	4890.39	5339.26	5824.14	13351.7	3344
tgu-miR-19b	61259	UGUGCAAAUCCAUGCAAAACUGA	Chr4A:+:7274264-7274286;Chr1:-:43202492-43202514	11478	13609	1008	6923	3197	16282	4188	4574	8199.23	5055.79	2772.41	7493.62	2842.09	8385.23	14800.6	2831.96
tgu-miR-200a	1012	UAACACUGUCUGGUAACGAUGUU	Chr21:+:5894368-5894390	139	260	148	14	29	74	306	42	99.2937	96.5909	407.061	15.1539	25.7806	38.11	1081.42	26.0041
tgu-miR-200b	868	UAAUACUGCCUGGUAAUGAUGAU	Chr21:+:5892936-5892958	103	202	174	7	27	43	286	26	73.5773	75.0437	478.572	7.57697	24.0027	22.145	1010.74	16.0977
tgu-miR-203	252	GUGAAAUGUUUAGGACCACUUG	Chr5:+:52214155-52214176	36	54	3	11	31	13	12	92	25.7163	20.0612	8.25123	11.9067	27.5586	6.695	42.4087	56.9613
tgu-miR-204	379	UUCCCUUUGUCAUCCUAUGCCU	Chr28:-:1366387-1366408;Chr28:-:1368019-1368040;Chr10:+:5338539-5338560;ChrZ:+:16883822-16883843	131	35	16	9	144	12	12	20	93.5789	13.0026	44.0066	9.74182	128.014	6.18	42.4087	12.3829
tgu-miR-205a	10	UCCUUCAUUCCACCGGAGUCUGU	Chr26:-:3381077-3381099;Chr26:-:3385333-3385355	1	0	0	2	0	1	0	6	0.714343	0	0	2.16485	0	0.515	0	3.71486
tgu-miR-205b	348	CCCUUCAUUCCACCGGAAUCUG	Chr1A:-:622326-622347	209	2	1	2	109	11	3	11	149.298	0.743007	2.75041	2.16485	96.8997	5.665	10.6022	6.81058
tgu-miR-206	186	UGGAAUGUAAGGAAGUGUGUGG	Chr3:+:110614779-110614800	2	2	0	39	0	2	0	141	1.42869	0.743007	0	42.2146	0	1.03	0	87.2993
tgu-miR-20a	16263	UAAAGUGCUUAUAGUGCAGGUAG	Chr1:-:43202664-43202686	1274	6443	492	1296	1167	2197	677	2717	910.073	2393.6	1353.2	1402.82	1037.45	1131.46	2392.56	1682.21
tgu-miR-20b	1960	CAAAGUGCUCAUAGUGCAGGUAG	Chr4A:+:7274102-7274124	123	488	136	164	137	363	144	405	87.8642	181.294	374.056	177.518	121.791	186.945	508.904	250.753
tgu-miR-21	284996	UAGCUUAUCAGACUGAUGUUGA	Chr19:+:8993805-8993826	37253	52293	55215	20889	20505	30322	38385	30134	26611.4	19427	151864	22610.8	18228.7	15615.8	135655	18657.3
tgu-miR-214	65	UGCCUGUCUACACUUGCUGUGC	Chr8_random:+:1635733-1635754	0	18	1	13	0	11	2	20	0	6.68706	2.75041	14.0715	0	5.665	7.06811	12.3829
tgu-miR-215	11030	AUGACCUAUGAAUUGACAGAC	Chr3:+:9653915-9653935;ChrUn:+:94527304-94527324	12	67	6872	11	6	26	4023	13	8.57211	24.8907	18900.8	11.9067	5.33393	13.39	14217.5	8.04887
tgu-miR-216a	2792	UAAUCUCAGCUGGCAACUGUGA	Chr3:+:28149622-28149643	16	6	1747	2	29	2	988	2	11.4295	2.22902	4804.97	2.16485	25.7806	1.03	3491.65	1.23829
tgu-miR-216b	2124	AAAUCUCUGCAGGCAAGUGUGA	Chr3:+:28144524-28144545	11	9	1405	0	6	2	689	2	7.85777	3.34353	3864.33	0	5.33393	1.03	2434.96	1.23829
tgu-miR-217	2897	UACUGCAUCAGGAACUGAUUGGA	Chr3:+:28151747-28151769	26	14	1815	1	71	5	961	4	18.5729	5.20105	4992	1.08242	63.1181	2.575	3396.23	2.47658
tgu-miR-218	4221	UUGUGCUUGAUCUAACCAUGU	Chr13:-:14950630-14950650;Chr4:-:54394695-54394715	2451	77	5	25	1573	55	1	34	1750.85	28.6058	13.7521	27.0606	1398.38	28.325	3.53406	21.0509
tgu-miR-2188	27439	AAGGUCCAACCUCACAUGUCCU	Chr22:-:3239302-3239323	847	5721	498	3763	558	8222	694	7136	605.048	2125.37	1369.7	4073.16	496.055	4234.33	2452.63	4418.21
tgu-miR-219	7228	AGAAUUGUGUCUGGACAUCUGU	Chr17:+:5455009-5455030	3418	6	0	11	3780	0	2	11	2441.62	2.22902	0	11.9067	3360.37	0	7.06811	6.81058
tgu-miR-221	113181	AGCUACAUUGUCUGCUGGGUUUC	Chr1:+:5261276-5261298	43849	13876	1717	5294	30319	8425	1322	8379	31323.2	5154.98	4722.46	5730.36	26953.2	4338.88	4672.02	5187.81
tgu-miR-222	61067	AGCUACAUCUGGCUACUGGGUCUC	ChrUn:+:1817329-1817352;Chr1:+:5260765-5260788	25651	5357	574	1852	21825	3129	402	2277	18323.6	1990.14	1578.74	2004.65	19402.2	1611.44	1420.69	1409.79
tgu-miR-223	1133	UGUCAGUUUGUCAAAUACCCCA	Chr4A:-:6644940-6644961	64	271	42	122	55	270	48	261	45.7179	100.677	115.517	132.056	48.8943	139.05	169.635	161.597
tgu-miR-23b	44935	AUCACAUUGCCAGGGAUUACC	ChrZ:-:9900655-9900675	3492	13206	622	3105	4177	12913	733	6687	2494.49	4906.07	1710.76	3360.93	3713.3	6650.2	2590.46	4140.22
tgu-miR-24	53082	UGGCUCAGUUCAGCAGGAACAG	ChrZ:-:9899811-9899832	2956	19378	1445	3865	3368	15200	1077	5793	2111.6	7198.99	3974.34	4183.57	2994.11	7828	3806.18	3586.7
tgu-miR-26	300492	UUCAAGUAAUCCAGGAUAGGCU	Chr2:+:4696545-4696566;ChrUn:+:100873866-100873887	53994	65468	8734	32308	38665	53567	8220	39536	38570.2	24321.6	24022.1	34971	34372.7	27587	29049.9	24478.5
tgu-miR-27b	18350	UUCACAGUGGCUAAGUUCUGC	ChrZ:-:9900334-9900354	1433	4952	171	1035	1852	6081	228	2598	1023.65	1839.69	470.32	1120.31	1646.41	3131.72	805.765	1608.54
tgu-miR-2954	37125	CAUCCCCAUUCCACUCCUAGCA	ChrZ:+:31606509-31606530	1316	1485	220	653	6486	12385	3773	10807	940.075	551.683	605.09	706.823	5765.97	6378.28	13334	6691.09
tgu-miR-2955	25	CUAAGCUUCUGGACUUUGCAU	Chr1A:-:57982687-57982707	5	4	0	0	4	9	1	2	3.57171	1.48601	0	0	3.55595	4.635	3.53406	1.23829
tgu-miR-2956	952	UAGGAAACCAGGCUUUAUUAGU	Chr4A:+:17209015-17209036;Chr4A:-:17209048-17209069;Chr4:+:57037480-57037501	33	305	27	144	22	175	13	233	23.5733	113.309	74.2611	155.869	19.5577	90.125	45.9427	144.261
tgu-miR-2957	19986	UCAGUGCAUCACAGAACUU	Chr3:-:86528291-86528309	2969	4788	1596	584	3687	2662	1118	2582	2120.88	1778.76	4389.66	632.136	3277.7	1370.93	3951.07	1598.63
tgu-miR-2958	19	UGCUGGUGUAGAUGUGUCACAGU	Chr21:-:2262538-2262560	11	0	1	0	7	0	0	0	7.85777	0	2.75041	0	6.22291	0	0	0
tgu-miR-2960	73	AGGCGACUCGGCUGCCUGCAGC	Chr3:-:39458903-39458924	46	3	1	3	17	0	0	3	32.8598	1.11451	2.75041	3.24727	15.1128	0	0	1.85743
tgu-miR-2962	93	CAUCCCCUGCCUCUCUUCUCC	Chr17:+:6428069-6428089	60	1	0	3	18	7	3	1	42.8606	0.371503	0	3.24727	16.0018	3.605	10.6022	0.619144
tgu-miR-2963	27	AAAAGGGAUUUUUGGGAUGAGA	Chr22_random:+:504082-504103	18	0	0	0	9	0	0	0	12.8582	0	0	0	8.00089	0	0	0
tgu-miR-2964	1851	CACAAGAAUUGCGUUUGGACAAU	Chr17:-:5454966-5454988	413	448	36	198	168	362	34	192	295.024	166.434	99.0148	214.32	149.35	186.43	120.158	118.876
tgu-miR-2965	83	CAGGACUGCCUCAGAGAGCAGGCU	Chr7:-:10597653-10597676	20	16	0	2	14	25	2	4	14.2869	5.94406	0	2.16485	12.4458	12.875	7.06811	2.47658
tgu-miR-2969	13	GCAGCUGUAGGAGCCAGUGAUGG	Chr12:-:3102894-3102916	7	0	0	0	6	0	0	0	5.0004	0	0	0	5.33393	0	0	0
tgu-miR-2970	6420	GACAGUCAGCAGUUGGUCUGG	Chr12:+:12254530-12254550	1013	1100	394	415	1035	978	220	1265	723.629	408.654	1083.66	449.206	920.102	503.67	777.492	783.217
tgu-miR-2971	10	UAAAGCCUGUAGGAUUGGGUCGU	Chr12:-:2419516-2419538;Chr12:-:2460436-2460458	2	1	0	1	0	6	0	0	1.42869	0.371503	0	1.08242	0	3.09	0	0
tgu-miR-2972	36	UCAGGUGCUCAACUCCUAUUU	Chr2:-:61107832-61107852	28	0	0	0	7	0	1	0	20.0016	0	0	0	6.22291	0	3.53406	0
tgu-miR-2973	31	CAUGGGAUAAUCGGAACAAGGC	ChrZ:-:43522174-43522195	0	4	4	8	1	9	2	3	0	1.48601	11.0016	8.6594	0.888988	4.635	7.06811	1.85743
tgu-miR-2975	27	AAAGGAAAGGUGUGGAUCCAUC	Chr26_random:-:475646-475667	25	2	0	0	0	0	0	0	17.8586	0.743007	0	0	0	0	0	0
tgu-miR-2978	17	GUGGGCUGGGGAAGGGCUGCUGGGU	Chr18:-:7548460-7548484	0	4	0	1	2	4	1	5	0	1.48601	0	1.08242	1.77798	2.06	3.53406	3.09572
tgu-miR-2979	280	UCCAGAACCUUUCAAGGGACU	Chr1:-:47711476-47711496;ChrUn:+:140548842-140548862	34	64	21	57	10	55	10	29	24.2877	23.7762	57.7586	61.6982	8.88988	28.325	35.3406	17.9552
tgu-miR-2980	12	UUAGCACUGGAGCAGAGUCA	ChrUn:+:19256395-19256414;Chr2:-:61822044-61822063	7	0	0	0	4	1	0	0	5.0004	0	0	0	3.55595	0.515	0	0
tgu-miR-2983	430	UUUCCAGCAGGCUUGAUGGAGC	Chr5:+:14115834-14115855	38	148	4	70	19	85	2	64	27.145	54.9825	11.0016	75.7697	16.8908	43.775	7.06811	39.6252
tgu-miR-2984	177	AGCCUGCUGAGAGUGAAAUUGA	Chr1:-:39743301-39743322	9	0	147	0	4	0	16	1	6.42909	0	404.31	0	3.55595	0	56.5449	0.619144
tgu-miR-2987	121	AGAGCAAGGCUGAGGCUGUUCU	Chr12:+:776781-776802	19	34	3	5	15	30	4	11	13.5725	12.6311	8.25123	5.41212	13.3348	15.45	14.1362	6.81058
tgu-miR-2989	1517	GCACGUGAUGAGAACUCUGU	Chr8:-:3326594-3326613;Chr8:-:3329165-3329184	150	266	187	155	205	170	126	258	107.151	98.8199	514.327	167.776	182.242	87.55	445.291	159.739
tgu-miR-2992	87	CCCCGGCAGGACAAAGUCUCU	ChrZ:+:57612713-57612733	6	17	10	2	8	25	12	7	4.28606	6.31556	27.5041	2.16485	7.1119	12.875	42.4087	4.33401
tgu-miR-2997	102	CAGGAGCUUGGACAUGUUAGGU	Chr20:+:6709358-6709379	0	0	95	0	0	0	7	0	0	0	261.289	0	0	0	24.7384	0
tgu-miR-29a	72590	UAGCACCAUUUGAAAUCGGUU	Chr1A:+:2716258-2716278;Chr26:+:3761399-3761419	13971	14150	1146	6681	4423	24475	2584	5160	9980.08	5256.77	3151.97	7231.68	3931.99	12604.6	9132	3194.78
tgu-miR-29b	21952	UAGCACCAUUUGAAAUCAGUGUU	Chr1A:+:2715244-2715266;Chr26:+:3760436-3760458	6289	3226	525	2480	1183	5393	1942	914	4492.5	1198.47	1443.97	2684.41	1051.67	2777.4	6863.14	565.898
tgu-miR-301a	2139	CAGUGCAAUAAUAUUGUCAAAGC	Chr15:+:8480202-8480224	172	338	370	49	65	365	705	75	122.867	125.568	1017.65	53.0388	57.7842	187.975	2491.51	46.4358
tgu-miR-301b	8610	CAGUGCAAUAGUAUUGUCAAAGC	Chr19:-:8784000-8784022	2479	1597	193	521	1570	1454	344	452	1770.86	593.291	530.829	563.943	1395.71	748.81	1215.72	279.853
tgu-miR-30a-3p	37306	CUUUCAGUCGGAUGUUUACAGC	Chr23_random:+:192908-192929	2803	13345	823	4186	1907	8553	540	5149	2002.3	4957.71	2263.59	4531.03	1695.3	4404.8	1908.39	3187.97
tgu-miR-30a-5p	334001	UGUAAACAUCCUUGACUGGAAGCU	Chr23_random:+:192867-192890	20692	123308	6063	35928	16157	68997	1897	60959	14781.2	45809.3	16675.7	38889.3	14363.4	35533.5	6704.1	37742.4
tgu-miR-30b-3p	6383	CUUUCAGUCGGAUGUUUGCAGC	Chr3:+:84719890-84719911	413	2220	146	763	185	1392	110	1154	295.024	824.738	401.56	825.89	164.463	716.88	388.746	714.492
tgu-miR-30b-5p	73235	UGUAAACAUCCUCGACUGGAAGCU	Chr3:+:84719848-84719871	4124	24653	2758	7411	3051	17585	995	12658	2945.95	9158.67	7585.63	8021.85	2712.3	9056.28	3516.39	7837.13
tgu-miR-30c-3p	1614	CUGGGAGAAGGCUGUUUACUCU	Chr3:+:84746608-84746629	146	353	78	205	58	472	69	233	104.294	131.141	214.532	221.897	51.5613	243.08	243.85	144.261
tgu-miR-30c-5p	107177	UGUAAACAUCCUACACUCUCAGCU	Chr23_random:+:194996-195019;Chr3:+:84746568-84746591	8188	32096	2756	15165	4227	26208	3704	14833	5849.04	11923.8	7580.13	16415	3757.75	13497.1	13090.1	9183.76
tgu-miR-30d-3p	1866	CUUUCAGUCAGAUGUUUGCUGC	Chr2:-:149540709-149540730	109	649	37	204	97	533	23	214	77.8634	241.106	101.765	220.815	86.2318	274.495	81.2833	132.497
tgu-miR-30d-5p	175486	UGUAAACAUCCCCGACUGGAAGCU	Chr2:-:149540744-149540767	13298	60610	5521	14729	10718	44931	2013	23666	9499.33	22516.8	15185	15943	9528.17	23139.5	7114.05	14652.7
tgu-miR-30e	166	UGUAAACAUCCUACACUCAGCU	Chr2:-:149534089-149534110	26	58	3	20	6	32	4	17	18.5729	21.5472	8.25123	21.6485	5.33393	16.48	14.1362	10.5254
tgu-miR-32	3301	UAUUGCACAUUACUAAGUUGC	Chr2:-:89259120-89259140	717	541	127	437	220	766	200	293	512.184	200.983	349.302	473.019	195.577	394.49	706.811	181.409
tgu-miR-33	42108	GUGCAUUGUAGUUGCAUUGC	Chr1A:-:48937694-48937713	12749	9896	1103	4717	3655	3879	1809	4300	9107.16	3676.4	3033.7	5105.8	3249.25	1997.69	6393.11	2662.32
tgu-miR-338	3987	UCCAGCAUCAGUGAUUUUGUU	Chr14:-:14972016-14972036	1720	198	3	113	1686	136	3	128	1228.67	73.5577	8.25123	122.314	1498.83	70.04	10.6022	79.2504
tgu-miR-34a	931	UGGCAGUGUCUUAGCUGGUUGU	Chr21:+:5249938-5249959	242	105	32	54	273	95	25	105	172.871	39.0079	88.0132	58.4509	242.694	48.925	88.3514	65.0101
tgu-miR-34b	6401	AGGCAGUGUAGUUAGCUGAUUGC	Chr24:-:1752158-1752180	3872	8	3	37	2450	4	2	25	2765.94	2.97203	8.25123	40.0497	2178.02	2.06	7.06811	15.4786
tgu-miR-34c	3628	AGGCAGUGUAGUUAGCUGAUUGU	Chr24:-:1752755-1752777;ChrUn:-:76202895-76202917	1959	7	0	10	1634	1	0	17	1399.4	2.60052	0	10.8242	1452.61	0.515	0	10.5254
tgu-miR-3536	52	GUGCAUACUAGUAGACCCUUUCU	Chr25:+:442930-442952;Chr25:+:446220-446242	6	4	10	1	12	2	15	2	4.28606	1.48601	27.5041	1.08242	10.6679	1.03	53.0108	1.23829
tgu-miR-363	4339	AAUUGCACGGUAUCCAUCUGU	Chr4A:+:7274606-7274626	607	799	218	348	323	900	232	912	433.606	296.831	599.59	376.684	287.143	463.5	819.901	564.659
tgu-miR-365	3833	UAAUGCCCCUAAAAAUCCUUAU	Chr14:-:6788942-6788963;Chr18:+:11031516-11031537	159	776	185	634	41	762	269	1007	113.581	288.287	508.826	686.257	36.4485	392.43	950.661	623.478
tgu-miR-375	3839	UUUGUUCGUUCGGCUCGCGUUA	Chr7:-:10362283-10362304	11	24	1184	6	3	3	2605	3	7.85777	8.91608	3256.49	6.49455	2.66696	1.545	9206.22	1.85743
tgu-miR-383	3822	CAGAUCAGAAGGUGAUUGUGGC	Chr4:+:42215201-42215222	1764	27	1	9	1979	29	0	13	1260.1	10.0306	2.75041	9.74182	1759.31	14.935	0	8.04887
tgu-miR-425-3p	448	CAUCGGGGAUGUCGUGUCUUUC	Chr12:+:12254323-12254344	41	77	24	58	36	87	12	113	29.2881	28.6058	66.0099	62.7806	32.0036	44.805	42.4087	69.9633
tgu-miR-425-5p	5221	AAUGACACGAUCACUCCCGCUGAGC	Chr12:+:12254283-12254307	393	899	294	1057	316	584	174	1504	280.737	333.982	808.621	1144.12	280.92	300.76	614.926	931.193
tgu-miR-451	145453	AAACCGUUACCAUUACUGAGUUU	Chr19:-:7265382-7265404	3938	34858	3074	19908	3646	35170	2502	42357	2813.08	12949.9	8454.76	21548.9	3241.25	18112.6	8842.21	26225.1
tgu-miR-454	1681	UAGUGCAAUAUUGCUUAUAGGGU	Chr15:+:8486824-8486846	72	349	305	53	51	268	441	142	51.4327	129.655	838.875	57.3685	45.3384	138.02	1558.52	87.9185
tgu-miR-455	1578	AUGCAGUCCAUGGGCAUAUACAC	Chr17:+:5173216-5173238	598	118	44	11	531	174	43	59	427.177	43.8374	121.018	11.9067	472.052	89.61	151.964	36.5295
tgu-miR-456	1491	CAGGCUGGUUAGAUGGUUGUC	Chr3:+:36454485-36454505	674	206	51	58	288	103	22	89	481.467	76.5297	140.271	62.7806	256.028	53.045	77.7492	55.1038
tgu-miR-458	1013	AUAGCUCUUGGAAUGGUUCUGC	Chr13:-:1397271-1397292	652	22	5	7	306	8	6	7	465.752	8.17308	13.7521	7.57697	272.03	4.12	21.2043	4.33401
tgu-miR-460a	495	CCUGCAUUGUACACACUGUGU	Chr2:-:1092290-1092310	72	18	157	12	69	13	128	26	51.4327	6.68706	431.815	12.9891	61.3401	6.695	452.359	16.0977
tgu-miR-460b	1447	CCCUCAUUGUACAUGCUGUGU	Chr4A:+:20408554-20408574	840	12	1	8	562	8	0	16	600.048	4.45804	2.75041	8.6594	499.611	4.12	0	9.9063
tgu-miR-489	304	GUGACAUCAUAUGUACGGCUGC	Chr2:-:25436298-25436319	137	4	5	3	148	2	1	4	97.865	1.48601	13.7521	3.24727	131.57	1.03	3.53406	2.47658
tgu-miR-490	1612	CAACCUGGAGGACUCCAUGCUGU	Chr1A:+:58337922-58337944;ChrUn:+:87366803-87366825	104	583	2	2	161	759	0	1	74.2917	216.587	5.50082	2.16485	143.127	390.885	0	0.619144
tgu-miR-499	639993	UUAAGACUUGUAGUGAUGUUU	Chr20:-:3206419-3206439	140	394885	153	1058	93	243226	38	400	100.008	146701	420.813	1145.21	82.6759	125261	134.294	247.658
tgu-miR-551	4992	GCGACCCAUACUUGGUUUCAG	Chr9:-:23617075-23617095	3288	10	0	5	1661	8	1	19	2348.76	3.71503	0	5.41212	1476.61	4.12	3.53406	11.7637
tgu-miR-7	30463	UGGAAGACUAGUGAUUUUGUUGUU	Chr28:-:3838895-3838918;Chr10:-:13221501-13221524;Chr10:-:13225636-13225659;ChrZ:+:52731925-52731948	12780	926	2141	648	8901	1647	2268	1152	9129.3	344.012	5888.63	701.411	7912.88	848.205	8015.24	713.254
tgu-miR-9	357811	UCUUUGGUUAUCUAGCUGUAUGA	ChrZ:-:12103983-12104005;Chr10:-:12969777-12969799	182217	733	70	855	172730	287	27	892	130165	272.312	192.529	925.473	153555	147.805	95.4195	552.276
tgu-miR-92	18185	UAUUGCACUUGUCCCGGCCUGU	Chr4A:+:7274464-7274485;Chr1:-:43202376-43202397	1429	6193	534	1879	897	3527	375	3351	1020.8	2300.72	1468.72	2033.88	797.422	1816.41	1325.27	2074.75
tgu-miR-99	111419	AACCCGUAGAUCCGAUCUUGU	ChrUn:+:52861479-52861499;Chr1:+:109661977-109661997	18499	39105	305	5074	12420	23665	173	12178	13214.6	14527.6	838.875	5492.22	11041.2	12187.5	611.392	7539.94
tgu-miR-novel-1	304	GUGACUGAGACAUGAUGCUCAU	Chr1:+:95578104-95578125	36	84	46	12	51	14	9	52	25.7163	31.2063	126.519	12.9891	45.3384	7.21	31.8065	32.1955
tgu-miR-novel-2	66	UUUUCCUAUAUGAAAAUGGCAGA	Chr3:-:57588402-57588424	18	7	2	11	15	3	0	10	12.8582	2.60052	5.50082	11.9067	13.3348	1.545	0	6.19144
tgu-miR-novel-3	73	UCGGGCUUGAUUUAAGAGGACU	Chr20:+:10603585-10603606	0	0	0	0	0	73	0	0	0	0	0	0	0	37.595	0	0
MiRNAs without genimic loci
tgu-miR-10a	5586	UACCCUGUAGAUCCGAAUUUGU	NA	48	263	49	1551	18	173	26	3458	34.2885	97.7054	134.77	1678.84	16.0018	89.095	91.8855	2141
tgu-miR-1306	14	CCACCUCCCCUGCAAACGUCCA	NA	4	3	0	0	1	6	0	0	2.85737	1.11451	0	0	0.888988	3.09	0	0
tgu-miR-132	6496	ACCGUGGCUUUAGAUUGUUACU	NA	3466	98	1	36	2706	95	1	93	2475.91	36.4073	2.75041	38.9673	2405.6	48.925	3.53406	57.5804
tgu-miR-134	36	UGUGACUGGUUGACCAGAGGGG	NA	3	6	7	7	8	2	0	3	2.14303	2.22902	19.2529	7.57697	7.1119	1.03	0	1.85743
tgu-miR-143	14	GGUGCAGUGCUGCAUCUCUG	NA	1	6	0	0	1	2	0	4	0.714343	2.22902	0	0	0.888988	1.03	0	2.47658
tgu-miR-1552	369	UUAGUGCGCAGUAAGCUAGGGUGU	NA	30	120	14	19	13	147	6	20	21.4303	44.5804	38.5058	20.5661	11.5568	75.705	21.2043	12.3829
tgu-miR-182	58	UUUGGCAAUGGUAGAACUCACACU	NA	32	3	0	2	18	3	0	0	22.859	1.11451	0	2.16485	16.0018	1.545	0	0
tgu-miR-191	18937	CAACGGAAUCCCAAAAGCAGCU	NA	315	4031	778	3014	895	4852	778	4274	225.018	1497.53	2139.82	3262.43	795.644	2498.78	2749.5	2646.22
tgu-miR-192	11	AUGACCUAUGAAUUGACAGCCA	NA	0	0	4	0	0	0	7	0	0	0	11.0016	0	0	0	24.7384	0
tgu-miR-210	449	CUGUGCGUGUGACAGCGGCUAU	NA	119	108	4	24	91	63	8	32	85.0068	40.1224	11.0016	25.9782	80.8979	32.445	28.2724	19.8126
tgu-miR-212	8361	ACCUUGGCUCUAGACUGCUUACU	NA	5069	58	7	25	3099	43	9	51	3621	21.5472	19.2529	27.0606	2754.97	22.145	31.8065	31.5763
tgu-miR-2184	735	AACAGUAAGAGUUGAUGUGCG	NA	17	281	10	41	6	301	16	63	12.1438	104.392	27.5041	44.3794	5.33393	155.015	56.5449	39.0061
tgu-miR-22	267499	AAGCUGCCAGUUGAAGAACUGU	NA	7406	93120	15530	29446	4438	61318	24354	31887	5290.42	34594.4	42713.9	31873.1	3945.33	31578.8	86068.4	19742.6
tgu-miR-23a	15541	AUCACAUUGCCAGGGAUUUCC	NA	1186	5417	357	1476	1165	3089	325	2526	847.211	2012.43	981.897	1597.66	1035.67	1590.84	1148.57	1563.96
tgu-miR-503	25	UAGCAGCGGGAACAGUACUGCAG	NA	6	4	3	0	3	4	1	4	4.28606	1.48601	8.25123	0	2.66696	2.06	3.53406	2.47658
tgu-miR-615	21	GGGGGUCCCCGGUGCUCGGAUC	NA	1	0	2	5	5	2	4	2	0.714343	0	5.50082	5.41212	4.44494	1.03	14.1362	1.23829
tgu-miR-743a	36	GAAAGACGCCAAACUGGGUAGA	NA	5	8	3	4	9	6	1	0	3.57171	2.97203	8.25123	4.3297	8.00089	3.09	3.53406	0
tgu-miR-871	10	UAUUCAGAUUGGUGCCGGUCACA	NA	2	2	0	1	1	3	0	1	1.42869	0.743007	0	1.08242	0.888988	1.545	0	0.619144
tgu-miR-878	30	GCAUGACACCAUACUGGGUAGA	NA	2	6	1	1	7	4	4	5	1.42869	2.22902	2.75041	1.08242	6.22291	2.06	14.1362	3.09572
tgu-miR-881	26	AACUGUGGCAUUUCUGAAUAGA	NA	5	5	2	1	3	8	2	0	3.57171	1.85752	5.50082	1.08242	2.66696	4.12	7.06811	0
tgu-miR-96	15	UUUGGCACUAGCACAUUUUUGCU	NA	10	0	0	0	3	1	0	1	7.14343	0	0	0	2.66696	0.515	0	0.619144
