# Supplementary material for: Genome-wide annotation and analysis of zebra finch microRNA repertoire reveal sex-biased expression
Source: BMC Genomics. 2012 Dec 26;13:727. doi: 10.1186/1471-2164-13-727 (PMC3585881; doi:10.1186/1471-2164-13-727)
Supplement: Additional file 3 — Conservation status of all identified miRNAs and their expression reads. [file 1471-2164-13-727-S3.xlsx]

## Sheet: all
Additional file 3
miRNA name	Sequence	Total reads	Conservation
tgu-miR-2955	CUAAGCUUCUGGACUUUGCAU	25	0
tgu-miR-2958	UGCUGGUGUAGAUGUGUCACAGU	19	0
tgu-miR-2960	AGGCGACUCGGCUGCCUGCAGC	73	0
tgu-miR-2962	CAUCCCCUGCCUCUCUUCUCC	93	0
tgu-miR-2963	AAAAGGGAUUUUUGGGAUGAGA	27	0
tgu-miR-2965	CAGGACUGCCUCAGAGAGCAGGCU	83	0
tgu-miR-2969	GCAGCUGUAGGAGCCAGUGAUGG	13	0
tgu-miR-2971	UAAAGCCUGUAGGAUUGGGUCGU	10	0
tgu-miR-2972	UCAGGUGCUCAACUCCUAUUU	36	0
tgu-miR-2973	CAUGGGAUAAUCGGAACAAGGC	31	0
tgu-miR-2975	AAAGGAAAGGUGUGGAUCCAUC	27	0
tgu-miR-2979	UCCAGAACCUUUCAAGGGACU	280	0
tgu-miR-2980	UUAGCACUGGAGCAGAGUCA	12	0
tgu-miR-2989	GCACGUGAUGAGAACUCUGU	1517	0
tgu-miR-2992	CCCCGGCAGGACAAAGUCUCU	87	0
tgu-miR-2997	CAGGAGCUUGGACAUGUUAGGU	102	0
tgu-miR-novel-1	GUGACUGAGACAUGAUGCUCAU	304	0
tgu-miR-novel-2	UUUUCCUAUAUGAAAAUGGCAGA	66	0
tgu-miR-novel-3	UCGGGCUUGAUUUAAGAGGACU	73	0
tgu-miR-1451	UCGCACAGGAGCAAAUUACCGC	720	1
tgu-miR-1467	UCUCAGCUACAUCGGUGUAAAU	93	1
tgu-miR-1552	UUAGUGCGCAGUAAGCUAGGGUGU	369	1
tgu-miR-1559	UUCGAUGCUUGUAUGCUACUCC	244	1
tgu-miR-1729	AUCCCUUACUCACGUGAGCAGU	925	1
tgu-miR-1784	UGACUUAAAUGGGAGCAGAAUU	26	1
tgu-miR-1803	AUUGACUUCAUCGGGGUUUGGA	264	1
tgu-miR-2954	CAUCCCCAUUCCACUCCUAGCA	37125	1
tgu-miR-2956	UAGGAAACCAGGCUUUAUUAGU	952	1
tgu-miR-3536	GUGCAUACUAGUAGACCCUUUCU	52	1
tgu-miR-1306	CCACCUCCCCUGCAAACGUCCA	14	2
tgu-miR-1329	UACAGUGAUCAGGUUACGAUGG	739	2
tgu-miR-134	UGUGACUGGUUGACCAGAGGGG	36	2
tgu-miR-1357	AUUAUGAGAUCUGAGGGCU	31	2
tgu-miR-1397	AUGUAACCCAACGCAGCAUGA	64	2
tgu-miR-144	GGAUAUCAUCGUAUACUGUAAGU	4604	2
tgu-miR-191	CAACGGAAUCCCAAAAGCAGCU	18937	2
tgu-miR-22	AAGCUGCCAGUUGAAGAACUGU	267499	2
tgu-miR-2957	UCAGUGCAUCACAGAACUU	19986	2
tgu-miR-2964	CACAAGAAUUGCGUUUGGACAAU	1851	2
tgu-miR-2978	GUGGGCUGGGGAAGGGCUGCUGGGU	17	2
tgu-miR-2983	UUUCCAGCAGGCUUGAUGGAGC	430	2
tgu-miR-2984	AGCCUGCUGAGAGUGAAAUUGA	177	2
tgu-miR-2987	AGAGCAAGGCUGAGGCUGUUCU	121	2
tgu-miR-32	UAUUGCACAUUACUAAGUUGC	3301	2
tgu-miR-383	CAGAUCAGAAGGUGAUUGUGGC	3822	2
tgu-miR-490	CAACCUGGAGGACUCCAUGCUGU	1612	2
tgu-miR-503	UAGCAGCGGGAACAGUACUGCAG	25	2
tgu-miR-551	GCGACCCAUACUUGGUUUCAG	4992	2
tgu-miR-615	GGGGGUCCCCGGUGCUCGGAUC	21	2
tgu-miR-743a	GAAAGACGCCAAACUGGGUAGA	36	2
tgu-miR-871	UAUUCAGAUUGGUGCCGGUCACA	10	2
tgu-miR-878	GCAUGACACCAUACUGGGUAGA	30	2
tgu-miR-881	AACUGUGGCAUUUCUGAAUAGA	26	2
tgu-miR-101	GUACAGUACUGUGAUAACUGA	85369	3
tgu-miR-103	AGCAGCAUUGUACAGGGCUAUGA	229504	3
tgu-miR-106	AAAAGUGCUUACAGUGCAGGUAG	1744	3
tgu-miR-107	AGCAGCAUUGUACAGGGCUAU	36921	3
tgu-miR-122	UGGAGUGUGACAAUGGUGUUU	129152	3
tgu-miR-128	UCACAGUGAACCGGUCUCUUU	208293	3
tgu-miR-129	AAGCCCUUACCCCAAAAAGCAU	5909	3
tgu-miR-130a	CAGUGCAAUAUUAAAAGGGCAU	12698	3
tgu-miR-130b	CAGUGCAAUAAUGAAAGGGCGU	5340	3
tgu-miR-130c	CAGUGCAAUGUUAAAAGGGCAU	19767	3
tgu-miR-132	ACCGUGGCUUUAGAUUGUUACU	6496	3
tgu-miR-135a	UAUGGCUUUUUAUUCCUAUGUGA	7451	3
tgu-miR-137	UUAUUGCUUAAGAAUACGCGUAG	28008	3
tgu-miR-1388	AGGACUGUCUAACCUGAGAAUG	926	3
tgu-miR-138a	AGCUGGUGUUGUGAAUCAGGCCGU	4911	3
tgu-miR-138b	AGCUGGUGUUGUGAAUCAGGCCGA	386	3
tgu-miR-139	UCUACAGUGCAUGUGUCUCCAGU	16741	3
tgu-miR-140	ACCACAGGGUAGAACCACGGAC	48669	3
tgu-miR-142	CAUAAAGUAGAAAGCACUACU	5927	3
tgu-miR-143	GGUGCAGUGCUGCAUCUCUG	14	3
tgu-miR-146a	UGAGAACUGAAUUCCAUGGACU	103996	3
tgu-miR-146b	UGAGAACUGAAUUCCAUAGGCGU	42636	3
tgu-miR-146c	UGAGAACUGAAUUCCAUGGGUU	1863	3
tgu-miR-147	GUGUGCGGAAAUGCUUCUGCU	8724	3
tgu-miR-148	UCAGUGCACUACAGAACUUUGU	348560	3
tgu-miR-155	UUAAUGCUAAUCGUGAUAGGGGU	118	3
tgu-miR-15a	UAGCAGCACAUAAUGGUUUGU	13293	3
tgu-miR-15b	UAGCAGCACAUCAUGGUUUGC	3948	3
tgu-miR-15c	UAGCAGCACAUCAUGGUUUGU	5603	3
tgu-miR-1662	UUGACAUCAUCAUACUUGGGAU	790	3
tgu-miR-1677	UUGACUUCAAUAGGAGCAGGAUU	318	3
tgu-miR-16a	UAGCAGCACGUAAAUAUUGGU	18454	3
tgu-miR-16b	UAGCAGCACGUAAAUAUUGGAGU	9105	3
tgu-miR-16c	UAGCAGCACGUAAAUACUGGAG	47163	3
tgu-miR-17a	CAAAGUGCUUACAGUGCAGGUAG	20750	3
tgu-miR-1805	UGUAUUGGAACACUACAGCUCC	306	3
tgu-miR-181a	AACAUUCAACGCUGUCGGUGAGU	119448	3
tgu-miR-181b	AACAUUCAUUGCUGUCGGUGGGU	10812	3
tgu-miR-182	UUUGGCAAUGGUAGAACUCACACU	58	3
tgu-miR-183	UAUGGCACUGGUAGAAUUCACU	124	3
tgu-miR-187	UCGUGUCUUGUGUUGCAGCCAG	3497	3
tgu-miR-18a	UAAGGUGCAUCUAGUGCAGAUA	6792	3
tgu-miR-18b	UAAGGUGCAUCUAGUGCAGUU	465	3
tgu-miR-190	UGAUAUGUUUGAUAUAUUAGGUU	2418	3
tgu-miR-190b	UGAUAUGUUUGAUAUUAGGUUG	48	3
tgu-miR-192	AUGACCUAUGAAUUGACAGCCA	11	3
tgu-miR-193a	AACUGGCCCACAAAGUCCCGCU	1885	3
tgu-miR-193b	AACUGGCCUACAAAGUCCCAGU	2945	3
tgu-miR-194	UGUAACAGCAACUCCAUGUGGAC	1900	3
tgu-miR-196	UAGGUAGUUUCAUGUUGUUGGG	82	3
tgu-miR-19a	UGUGCAAAUCUAUGCAAAGCUGA	60820	3
tgu-miR-19b	UGUGCAAAUCCAUGCAAAACUGA	61259	3
tgu-miR-203	GUGAAAUGUUUAGGACCACUUG	252	3
tgu-miR-204	UUCCCUUUGUCAUCCUAUGCCU	379	3
tgu-miR-205a	UCCUUCAUUCCACCGGAGUCUGU	10	3
tgu-miR-205b	CCCUUCAUUCCACCGGAAUCUG	348	3
tgu-miR-206	UGGAAUGUAAGGAAGUGUGUGG	186	3
tgu-miR-20a	UAAAGUGCUUAUAGUGCAGGUAG	16263	3
tgu-miR-20b	CAAAGUGCUCAUAGUGCAGGUAG	1960	3
tgu-miR-21	UAGCUUAUCAGACUGAUGUUGA	284996	3
tgu-miR-212	ACCUUGGCUCUAGACUGCUUACU	8361	3
tgu-miR-214	UGCCUGUCUACACUUGCUGUGC	65	3
tgu-miR-215	AUGACCUAUGAAUUGACAGAC	11030	3
tgu-miR-218	UUGUGCUUGAUCUAACCAUGU	4221	3
tgu-miR-2188	AAGGUCCAACCUCACAUGUCCU	27439	3
tgu-miR-219	AGAAUUGUGUCUGGACAUCUGU	7228	3
tgu-miR-221	AGCUACAUUGUCUGCUGGGUUUC	113181	3
tgu-miR-222	AGCUACAUCUGGCUACUGGGUCUC	61067	3
tgu-miR-223	UGUCAGUUUGUCAAAUACCCCA	1133	3
tgu-miR-23a	AUCACAUUGCCAGGGAUUUCC	15541	3
tgu-miR-23b	AUCACAUUGCCAGGGAUUACC	44935	3
tgu-miR-24	UGGCUCAGUUCAGCAGGAACAG	53082	3
tgu-miR-26	UUCAAGUAAUCCAGGAUAGGCU	300492	3
tgu-miR-27	UUCACAGUGGCUAAGUUCUGC	18350	3
tgu-miR-2970	GACAGUCAGCAGUUGGUCUGG	6420	3
tgu-miR-29a	UAGCACCAUUUGAAAUCGGUU	72590	3
tgu-miR-29b	UAGCACCAUUUGAAAUCAGUGUU	21952	3
tgu-miR-301a	CAGUGCAAUAAUAUUGUCAAAGC	2139	3
tgu-miR-301b	CAGUGCAAUAGUAUUGUCAAAGC	8610	3
tgu-miR-30a-3p	CUUUCAGUCGGAUGUUUACAGC	37306	3
tgu-miR-30a-5p	UGUAAACAUCCUUGACUGGAAGCU	334001	3
tgu-miR-30b-3p	CUUUCAGUCGGAUGUUUGCAGC	6383	3
tgu-miR-30b-5p	UGUAAACAUCCUCGACUGGAAGCU	73235	3
tgu-miR-30c-3p	CUGGGAGAAGGCUGUUUACUCU	1614	3
tgu-miR-30c-5p	UGUAAACAUCCUACACUCUCAGCU	107177	3
tgu-miR-30d-3p	CUUUCAGUCAGAUGUUUGCUGC	1866	3
tgu-miR-30d-5p	UGUAAACAUCCCCGACUGGAAGCU	175486	3
tgu-miR-30e	UGUAAACAUCCUACACUCAGCU	166	3
tgu-miR-338	UCCAGCAUCAGUGAUUUUGUU	3987	3
tgu-miR-363	AAUUGCACGGUAUCCAUCUGU	4339	3
tgu-miR-365	UAAUGCCCCUAAAAAUCCUUAU	3833	3
tgu-miR-425-3p	CAUCGGGGAUGUCGUGUCUUUC	448	3
tgu-miR-425-5p	AAUGACACGAUCACUCCCGCUGAGC	5221	3
tgu-miR-451	AAACCGUUACCAUUACUGAGUUU	145453	3
tgu-miR-454	UAGUGCAAUAUUGCUUAUAGGGU	1681	3
tgu-miR-455	AUGCAGUCCAUGGGCAUAUACAC	1578	3
tgu-miR-456	CAGGCUGGUUAGAUGGUUGUC	1491	3
tgu-miR-458	AUAGCUCUUGGAAUGGUUCUGC	1013	3
tgu-miR-460a	CCUGCAUUGUACACACUGUGU	495	3
tgu-miR-460b	CCCUCAUUGUACAUGCUGUGU	1447	3
tgu-miR-489	GUGACAUCAUAUGUACGGCUGC	304	3
tgu-miR-499	UUAAGACUUGUAGUGAUGUUU	639993	3
tgu-miR-99	AACCCGUAGAUCCGAUCUUGU	111419	3
tgu-let-7a	UGAGGUAGUAGGUUGUAUAGUU	363942	4
tgu-let-7b	UGAGGUAGUAGGUUGUGUGGUU	52850	4
tgu-let-7c	UGAGGUAGUAGGUUGUAUGGUU	46594	4
tgu-let-7d	AGAGGUAGUAGGUUGCAUAGUU	14046	4
tgu-let-7e	UGAGGUAGUAGAUUGAAUAGUU	122267	4
tgu-let-7f	UGAGGUAGUAGAUUGUAUAGUU	395417	4
tgu-let-7g	UGAGGUAGUAGUUUGUACAGUU	71665	4
tgu-let-7i	UGAGGUAGUAGUUUGUGCUGUU	92996	4
tgu-miR-1	UGGAAUGUAAAGAAGUAUGUAU	2541528	4
tgu-miR-100	AACCCGUAGAUCCGAACUUGU	65171	4
tgu-miR-10a	UACCCUGUAGAUCCGAAUUUGU	5586	4
tgu-miR-10b	UACCCUGUAGAACCGAAUUUGU	17365	4
tgu-miR-124	UAAGGCACGCGGUGAAUGCCA	111628	4
tgu-miR-125	UCCCUGAGACCCUAACUUGUGA	134547	4
tgu-miR-126	UCGUACCGUGAGUAAUAAUGCG	282335	4
tgu-miR-133a	UUGGUCCCCUUCAACCAGCUGU	239592	4
tgu-miR-133b	UUGGUCCCCUUCAACCAGCUAU	1381	4
tgu-miR-153	UUGCAUAGUCACAAAAGUGAUC	16599	4
tgu-miR-184	UGGACGGAGAACUGAUAAGGGU	279	4
tgu-miR-199-3p	ACAGUAGUCUGCACAUUGGUU	46465	4
tgu-miR-199-5p	CCCAGUGUUCAGACUACCUGUUC	6223	4
tgu-miR-200a	UAACACUGUCUGGUAACGAUGUU	1012	4
tgu-miR-200b	UAAUACUGCCUGGUAAUGAUGAU	868	4
tgu-miR-210	CUGUGCGUGUGACAGCGGCUAU	449	4
tgu-miR-216a	UAAUCUCAGCUGGCAACUGUGA	2792	4
tgu-miR-216b	AAAUCUCUGCAGGCAAGUGUGA	2124	4
tgu-miR-217	UACUGCAUCAGGAACUGAUUGGA	2897	4
tgu-miR-2184	AACAGUAAGAGUUGAUGUGCG	735	4
tgu-miR-33	GUGCAUUGUAGUUGCAUUGC	42108	4
tgu-miR-34a	UGGCAGUGUCUUAGCUGGUUGU	931	4
tgu-miR-34b	AGGCAGUGUAGUUAGCUGAUUGC	6401	4
tgu-miR-34c	AGGCAGUGUAGUUAGCUGAUUGU	3628	4
tgu-miR-375	UUUGUUCGUUCGGCUCGCGUUA	3839	4
tgu-miR-7	UGGAAGACUAGUGAUUUUGUUGUU	30463	4
tgu-miR-9	UCUUUGGUUAUCUAGCUGUAUGA	357811	4
tgu-miR-92	UAUUGCACUUGUCCCGGCCUGU	18185	4
tgu-miR-96	UUUGGCACUAGCACAUUUUUGCU	15	4
Codes for conservation
0: finch specific
1: only conserved in chicken
2: conserved in mammals
3: conserved in other vertebrates
4: universally conserved in animals
