# Supplementary material for: Genome-wide annotation and analysis of zebra finch microRNA repertoire reveal sex-biased expression
Source: BMC Genomics. 2012 Dec 26;13:727. doi: 10.1186/1471-2164-13-727 (PMC3585881; doi:10.1186/1471-2164-13-727)
Supplement: Additional file 4 — Genomic clusters of zebra finch miRNAs and their conservation status in other species. [file 1471-2164-13-727-S4.xlsx]

## Sheet: Sheet2
Additional file 4
Cluster	Generation	Tgu	Cel	Dme	Dre	Xtr	Gga	Oan	Bta	Cfa	Rno	Mmu	Ptr	Hsa
tgu-mir-221(2)	Conserved	tgu-mir-221,tgu-mir-222	N/A	N/A	dre-mir-222,dre-mir-221	xtr-mir-222,xtr-mir-221	gga-mir-222-1,gga-mir-222-2,gga-mir-221	oan-mir-222a,oan-mir-221	bta-mir-222,bta-mir-221	cfa-mir-222,cfa-mir-221	rno-mir-222,rno-mir-221	mmu-mir-222,mmu-mir-221	N/A	hsa-mir-222,hsa-mir-221
tgu-mir-92(6)	Conserved	tgu-mir-92-1,tgu-mir-19b-1,tgu-mir-20a,tgu-mir-19a,tgu-mir-18a,tgu-mir-17a	N/A	N/A	dre-mir-17a-1,dre-mir-18a,dre-mir-19a,dre-mir-20a,dre-mir-19b,dre-mir-92a-1###dre-mir-17a-2,dre-mir-18b,dre-mir-92a-2	xtr-mir-17,xtr-mir-18a,xtr-mir-19a,xtr-mir-20a,xtr-mir-19b-2,xtr-mir-92a-1	gga-mir-17,gga-mir-18a,gga-mir-19a,gga-mir-20a,gga-mir-19b,gga-mir-92	oan-mir-17,oan-mir-19a,oan-mir-20a-2,oan-mir-92a-2,oan-mir-17	bta-mir-17,bta-mir-18a,bta-mir-19a,bta-mir-20a,bta-mir-19b,bta-mir-92a	cfa-mir-17,cfa-mir-18a,cfa-mir-19a,cfa-mir-20a,cfa-mir-19b-1,cfa-mir-92a-1	rno-mir-17-1,rno-mir-18a,rno-mir-19a,rno-mir-20a,rno-mir-19b-1,rno-mir-92a-1	mmu-mir-17,mmu-mir-18a,mmu-mir-19a,mmu-mir-20a,mmu-mir-19b-1,mmu-mir-92a-1	ptr-mir-17,ptr-mir-18a,ptr-mir-19a,ptr-mir-20a,ptr-mir-19b-1,ptr-mir-92-1	hsa-mir-17,hsa-mir-18a,hsa-mir-19a,hsa-mir-20a,hsa-mir-19b-1,hsa-mir-92a-1
tgu-mir-15a(2)	Conserved	tgu-mir-15a,tgu-mir-16a	N/A	N/A	dre-mir-15a-1,dre-mir-16b###dre-mir-15c,dre-mir-16a	xtr-mir-15a,xtr-mir-16a###xtr-mir-15c,xtr-mir-16c###xtr-mir-15b,xtr-mir-16b	gga-mir-15a,gga-mir-16-1###gga-mir-15c,gga-mir-16c###gga-mir-15b,gga-mir-16-2	oan-mir-15c,oan-mir-16c###oan-mir-15b,oan-mir-16b###oan-mir-15a,oan-mir-16a	bta-mir-15b,bta-mir-16b###bta-mir-15a,bta-mir-16a	cfa-mir-15a,cfa-mir-16-1###cfa-mir-15b,cfa-mir-16-2	rno-mir-15b,rno-mir-16	mmu-mir-15a,mmu-mir-16-1###mmu-mir-15b,mmu-mir-16-2	ptr-mir-15a,ptr-mir-16-1###ptr-mir-15b,ptr-mir-16-2	hsa-mir-15a,hsa-mir-16-1###hsa-mir-15b,hsa-mir-16-2
tgu-mir-99-1(2)	Conserved	tgu-mir-99-1,tgu-let-7c-1	N/A	N/A	dre-mir-99-1,dre-let-7c-1,dre-mir-125c	N/A	N/A	N/A	bta-mir-99b,bta-let-7e,bta-mir-125a	cfa-mir-99b,cfa-let-7e,cfa-mir-125a	rno-mir-99b,rno-mir-3596c,rno-let-7e,rno-mir-125a	mmu-mir-99b,mmu-let-7e,mmu-mir-125a	ptr-mir-99b,ptr-let-7e,ptr-mir-125a	hsa-mir-99b,hsa-let-7e,hsa-mir-125a
tgu-mir-2972(2)	Extented	tgu-mir-2972,tgu-mir-138
tgu-mir-133a(2)	Conserved	tgu-mir-133a-1,tgu-mir-1-1	N/A	N/A	dre-mir-1-2,dre-mir-133a-1	xtr-mir-1b,xtr-mir-133d###xtr-mir-1a-1,xtr-mir-133a	gga-mir-1a-1,gga-mir-1773,gga-mir-133a-2###gga-mir-1a-2,gga-mir-133a-1###gga-mir-1b,gga-mir-133c	oan-mir-1a,oan-mir-133a###oan-mir-1b,oan-mir-133c	bta-mir-1-2,bta-mir-133a-2	cfa-mir-1-1,cfa-mir-133c###cfa-mir-1-2,cfa-mir-133a	rno-mir-3582,rno-mir-133a,rno-mir-3571,rno-mir-1	mmu-mir-1a-2,mmu-mir-1b,mmu-mir-133a-1###mmu-mir-1a-1,mmu-mir-133a-2	ptr-mir-1-2,ptr-mir-133a-1	hsa-mir-1-2,hsa-mir-133a-1
tgu-mir-30e(2)	Conserved	tgu-mir-30e,tgu-mir-30d	N/A	N/A	dre-mir-30e-2,dre-mir-30c###dre-mir-30d,dre-mir-30b	xtr-mir-30d,xtr-mir-30b###xtr-mir-30a,xtr-mir-30c-2###xtr-mir-30e,xtr-mir-30c-1	gga-mir-30d,gga-mir-30b###gga-mir-30e,gga-mir-30c-1	oan-mir-30d,oan-mir-30b	bta-mir-30d,bta-mir-30b###bta-mir-30e,bta-mir-30c	cfa-mir-30d,cfa-mir-30b###cfa-mir-30e,cfa-mir-30c-1	rno-mir-30e,rno-mir-30c-1###rno-mir-30d,rno-mir-30b	mmu-mir-30d,mmu-mir-30b###mmu-mir-30e,mmu-mir-30c-1	ptr-mir-30e,ptr-mir-30c-1###ptr-mir-30d,ptr-mir-30b	hsa-mir-30e,hsa-mir-30c-1###hsa-mir-30d,hsa-mir-30b
tgu-mir-194-1(2)	Conserved	tgu-mir-194-1,tgu-mir-215-1	N/A	N/A	N/A	xtr-mir-194-1,xtr-mir-215	gga-mir-194,gga-mir-215	oan-mir-194-1,oan-mir-215	bta-mir-194-1,bta-mir-215	cfa-mir-194,cfa-mir-215	rno-mir-194-1,rno-mir-215	mmu-mir-194-1,mmu-mir-215	ptr-mir-194,ptr-mir-215	hsa-mir-194-1,hsa-mir-215
tgu-mir-216b(3)	Conserved	tgu-mir-216b,tgu-mir-216a,tgu-mir-217	N/A	N/A	dre-mir-216b-1,dre-mir-216a-1,dre-mir-217-1	xtr-mir-216,xtr-mir-217	gga-mir-216c,gga-mir-216b,gga-mir-216,gga-mir-217	oan-mir-216,oan-mir-217	N/A	cfa-mir-216a,cfa-mir-217	rno-mir-216a,rno-mir-217	mmu-mir-216a,mmu-mir-217	ptr-mir-216a,ptr-mir-217	hsa-mir-216a,hsa-mir-217
tgu-mir-206b(2)	Conserved	tgu-mir-206b,tgu-mir-133b	N/A	N/A	dre-mir-206-2,dre-mir-133c###dre-mir-206-1,dre-mir-133b	xtr-mir-206,xtr-mir-133b	gga-mir-206,gga-mir-133b	oan-mir-206,oan-mir-133b	bta-mir-206,bta-mir-133b	N/A	rno-mir-206,rno-mir-133b	mmu-mir-206,mmu-mir-133b	ptr-mir-206,ptr-mir-133b	hsa-mir-206,hsa-mir-133b
tgu-mir-2989(2)	Novel	tgu-mir-2989-1,tgu-mir-2989-2
tgu-mir-181a-1(2)	Conserved	tgu-mir-181a-1,tgu-mir-181b-1	N/A	N/A	dre-mir-181a-2,dre-mir-181b-2	xtr-mir-181a-1,xtr-mir-181b-1###xtr-mir-181a-2,xtr-mir-181b-2	gga-mir-181a-1,gga-mir-181b-1###gga-mir-181a-2,gga-mir-181b-2	oan-mir-181a,oan-mir-181b	bta-mir-181a-1,bta-mir-181b-1###bta-mir-181a-2,bta-mir-181b-2###bta-mir-181c,bta-mir-181d	cfa-mir-181a-1,cfa-mir-181b-1###cfa-mir-181a-2,cfa-mir-181b-2###cfa-mir-181c,cfa-mir-181d	rno-mir-181a-2,rno-mir-181b-2###rno-mir-181b-1,rno-mir-181a-1,rno-mir-3570###rno-mir-181c,rno-mir-181d	mmu-mir-181a-1,mmu-mir-181b-1###mmu-mir-181a-2,mmu-mir-181b-2###mmu-mir-181c,mmu-mir-181d	ptr-mir-181a-1,ptr-mir-181b-1###ptr-mir-181a-2,ptr-mir-181b-2###ptr-mir-181c,ptr-mir-181d	hsa-mir-181a-1,hsa-mir-181b-1###hsa-mir-181a-2,hsa-mir-181b-2###hsa-mir-181c,hsa-mir-181d
tgu-mir-15b(2)	Conserved	tgu-mir-16b,tgu-mir-15b	N/A	N/A	dre-mir-15a-1,dre-mir-16b###dre-mir-15c,dre-mir-16a	xtr-mir-15a,xtr-mir-16a###xtr-mir-15c,xtr-mir-16c###xtr-mir-15b,xtr-mir-16b	gga-mir-15a,gga-mir-16-1###gga-mir-15c,gga-mir-16c###gga-mir-15b,gga-mir-16-2	oan-mir-15c,oan-mir-16c###oan-mir-15b,oan-mir-16b###oan-mir-15a,oan-mir-16a	bta-mir-15b,bta-mir-16b###bta-mir-15a,bta-mir-16a	cfa-mir-15a,cfa-mir-16-1###cfa-mir-15b,cfa-mir-16-2	rno-mir-15b,rno-mir-16	mmu-mir-15a,mmu-mir-16-1###mmu-mir-15b,mmu-mir-16-2	ptr-mir-15a,ptr-mir-16-1###ptr-mir-15b,ptr-mir-16-2	hsa-mir-15a,hsa-mir-16-1###hsa-mir-15b,hsa-mir-16-2
tgu-mir-7(2)	Extented	tgu-mir-7-1,tgu-mir-7-2
tgu-let-7a-1(4)	Extented	tgu-let-7a-1,tgu-let-7f,tgu-let-7d,tgu-mir-2987	N/A	N/A	dre-let-7a-1,dre-let-7f	N/A	gga-let-7a-1,gga-let-7f,gga-let-7d	oan-let-7f-1,oan-let-7d	bta-let-7a-1,bta-let-7f-1,bta-let-7d	N/A	rno-let-7a-1,rno-mir-3596d,rno-let-7f-1,rno-let-7d,rno-mir-3596b	mmu-let-7a-1,mmu-let-7f-1,mmu-let-7d	ptr-let-7a-1,ptr-let-7f-1,ptr-let-7d	hsa-let-7a-1,hsa-let-7f-1,hsa-let-7d
tgu-mir-425(2)	Extented	tgu-mir-425,tgu-mir-2970	N/A	N/A	N/A	xtr-mir-191,xtr-mir-425	N/A	oan-mir-191,oan-mir-425	bta-mir-191,bta-mir-425	cfa-mir-191,cfa-mir-425	rno-mir-425,rno-mir-191,rno-mir-3555	mmu-mir-191,mmu-mir-425	ptr-mir-191,ptr-mir-425	hsa-mir-191,hsa-mir-425
tgu-mir-365(2)	Conserved	tgu-mir-365,tgu-mir-193a	N/A	N/A	dre-mir-193b,dre-mir-365-1###dre-mir-193a-1,dre-mir-365-2	N/A	gga-mir-193b,gga-mir-365-1	oan-mir-193,oan-mir-365	bta-mir-193b,bta-mir-365	cfa-mir-193b,cfa-mir-365-1	rno-mir-193,rno-mir-3549	mmu-mir-193b,mmu-mir-365-1	ptr-mir-193b,ptr-mir-365-1	hsa-mir-193b,hsa-mir-365-1
tgu-mir-130a(4)	Conserved	tgu-mir-130a,tgu-mir-301a,tgu-mir-454,tgu-mir-130b	N/A	N/A	dre-mir-130a,dre-mir-301a,dre-mir-454a	xtr-mir-130c,xtr-mir-301-2,xtr-mir-130b	gga-mir-130a,gga-mir-301,gga-mir-454,gga-mir-130b	N/A	bta-mir-130b,bta-mir-301b,bta-mir-130b	cfa-mir-1306,cfa-mir-185,cfa-mir-301b,cfa-mir-130b	rno-mir-301,rno-mir-130	mmu-mir-301b,mmu-mir-130b	ptr-mir-301b,ptr-mir-130b	hsa-mir-301b,hsa-mir-130b
tgu-mir-181a-2(2)	Conserved	tgu-mir-181a-2,tgu-mir-181b-2	N/A	N/A	dre-mir-181a-2,dre-mir-181b-2	xtr-mir-181a-1,xtr-mir-181b-1###xtr-mir-181a-2,xtr-mir-181b-2	gga-mir-181a-1,gga-mir-181b-1###gga-mir-181a-2,gga-mir-181b-2	oan-mir-181a,oan-mir-181b	bta-mir-181a-1,bta-mir-181b-1###bta-mir-181a-2,bta-mir-181b-2###bta-mir-181c,bta-mir-181d	cfa-mir-181a-1,cfa-mir-181b-1###cfa-mir-181a-2,cfa-mir-181b-2###cfa-mir-181c,cfa-mir-181d	rno-mir-181a-2,rno-mir-181b-2###rno-mir-181b-1,rno-mir-181a-1,rno-mir-3570###rno-mir-181c,rno-mir-181d	mmu-mir-181a-1,mmu-mir-181b-1###mmu-mir-181a-2,mmu-mir-181b-2###mmu-mir-181c,mmu-mir-181d	ptr-mir-181a-1,ptr-mir-181b-1###ptr-mir-181a-2,ptr-mir-181b-2###ptr-mir-181c,ptr-mir-181d	hsa-mir-181a-1,hsa-mir-181b-1###hsa-mir-181a-2,hsa-mir-181b-2###hsa-mir-181c,hsa-mir-181d
tgu-mir-451(2)	Conserved	tgu-mir-451,tgu-mir-144	N/A	N/A	dre-mir-144,dre-mir-451	xtr-mir-144,xtr-mir-451	gga-mir-144,gga-mir-451	oan-mir-144,oan-mir-451	bta-mir-144,bta-mir-451	cfa-mir-144,cfa-mir-451	rno-mir-144,rno-mir-451	mmu-mir-144,mmu-mir-451	ptr-mir-144,ptr-mir-451	hsa-mir-4732,hsa-mir-144,hsa-mir-451b,hsa-mir-451
tgu-mir-301b(2)	Conserved	tgu-mir-301b,tgu-mir-130c	N/A	N/A	dre-mir-130c-2,dre-mir-301b,dre-mir-454b,dre-mir-130b###dre-mir-130c-1,dre-mir-301c###dre-mir-130a-1,dre-mir-301a-1	xtr-mir-130c,xtr-mir-301-2,xtr-mir-130b###xtr-mir-130a,xtr-mir-301-1	gga-mir-130a,gga-mir-301,gga-mir-454,gga-mir-130b###gga-mir-130c,gga-mir-301b	oan-mir-130b,oan-mir-301,oan-mir-454	bta-mir-301b,bta-mir-130b###bta-mir-301a,bta-mir-454	cfa-mir-301b,cfa-mir-130b	rno-mir-301b,rno-mir-130b	mmu-mir-301b,mmu-mir-130b	ptr-mir-301b,ptr-mir-130b	hsa-mir-301b,hsa-mir-130b
tgu-mir-200b(2)	Conserved	tgu-mir-200b,tgu-mir-200a	N/A	N/A	dre-mir-200b,dre-mir-200a,dre-mir-429#dre-mir-200c,dre-mir-141,dre-mir-429b	xtr-mir-200b,xtr-mir-200a,xtr-mir-429	gga-mir-200b,gga-mir-200a,gga-mir-429	oan-mir-200b,oan-mir-200a,oan-mir-1349	bta-mir-200b,bta-mir-200a,bta-mir-429###bta-mir-200c,bta-mir-141	cfa-mir-200b,cfa-mir-200a,cfa-mir-429###cfa-mir-200c,cfa-mir-141	rno-mir-200b,rno-mir-200a,rno-mir-3548,rno-mir-429###rno-mir-200c,rno-mir-3575,rno-mir-141	mmu-mir-200b,mmu-mir-200a,mmu-mir-429###mmu-mir-200c,mmu-mir-141	ptr-mir-141-1,ptr-mir-141-2	hsa-mir-200b,hsa-mir-200a,hsa-mir-429###hsa-mir-200c,hsa-mir-141
tgu-mir-34b(2)	Conserved	tgu-mir-34b,tgu-mir-34c	N/A	N/A	dre-mir-34b,dre-mir-34c	xtr-mir-34b-2,xtr-mir-34b-1###xtr-mir-34b-4,xtr-mir-34b-3	gga-mir-34b,gga-mir-34c	N/A	bta-mir-34b,bta-mir-34c	cfa-mir-34b,cfa-mir-34c	rno-mir-34b,rno-mir-34c	mmu-mir-34b,mmu-mir-34c	ptr-mir-34b,ptr-mir-34c	hsa-mir-34b,hsa-mir-34c
tgu-let-7a-2(3)	Conserved	tgu-let-7a-2,tgu-mir-100-1,tgu-mir-100-2	N/A	dme-mir-100,dme-let-7,dme-mir-125	dre-mir-100-1,dre-let-7a-2,dre-mir-125b-1###dre-mir-100-2,dre-let-7a-4,dre-mir-125b-2	xtr-mir-100,xtr-let-7a	gga-mir-100,gga-let-7a-2	N/A	bta-mir-100,bta-let-7a-2	N/A	rno-mir-100,rno-mir-3596a,rno-let-7a-2	mmu-mir-100,mmu-let-7a-2	ptr-mir-100,ptr-let-7a-2	hsa-mir-100,hsa-let-7a-2
tgu-mir-3536(2)	Extented	tgu-mir-3536-1,tgu-mir-3536-2
tgu-let-7a(2)	Extented	tgu-let-7a-3,tgu-let-7e
tgu-mir-29b-1(2)	Conserved	tgu-mir-29b-1,tgu-mir-29a-1	N/A	N/A	dre-mir-29b-3,dre-mir-29a-1	xtr-mir-29b,xtr-mir-29c###xtr-mir-29d,xtr-mir-29a	gga-mir-29b-1,gga-mir-29a###gga-mir-29b-2,gga-mir-29c	oan-mir-29b-1,oan-mir-29a-1###oan-mir-29b-2,oan-mir-29a-2	bta-mir-29b-1,bta-mir-29a###bta-mir-29b-2,bta-mir-29c###bta-mir-29e,bta-mir-29d	cfa-mir-29b-1,cfa-mir-29a###cfa-mir-29b-2,cfa-mir-29c-2	rno-mir-29b-2,rno-mir-3556b,rno-mir-29c	mmu-mir-29b-1,mmu-mir-29a###mmu-mir-29b-2,mmu-mir-29c	ptr-mir-29b-2,ptr-mir-29c	hsa-mir-29b-1,hsa-mir-29a
tgu-mir-29b-2(2)	Conserved	tgu-mir-29b-2,tgu-mir-29a-2	N/A	N/A	dre-mir-29b-3,dre-mir-29a-1	xtr-mir-29b,xtr-mir-29c###xtr-mir-29d,xtr-mir-29a	gga-mir-29b-1,gga-mir-29a###gga-mir-29b-2,gga-mir-29c	oan-mir-29b-1,oan-mir-29a-1###oan-mir-29b-2,oan-mir-29a-2	bta-mir-29b-1,bta-mir-29a###bta-mir-29b-2,bta-mir-29c###bta-mir-29e,bta-mir-29d	cfa-mir-29b-1,cfa-mir-29a###cfa-mir-29b-2,cfa-mir-29c-2	rno-mir-29b-2,rno-mir-3556b,rno-mir-29c	mmu-mir-29b-1,mmu-mir-29a###mmu-mir-29b-2,mmu-mir-29c	ptr-mir-29b-2,ptr-mir-29c	hsa-mir-29b-1,hsa-mir-29a
tgu-let-7b(2)	Conserved	tgu-let-7b,tgu-let-7a-3	N/A	N/A	dre-let-7a-3,dre-let-7b	N/A	gga-let-7a-3,gga-let-7b	N/A	bta-let-7a-3,bta-mir-2443,bta-let-7b,bta-mir-3596	cfa-let-7a-1,cfa-let-7b	rno-let-7c-2,rno-let-7b	mmu-let-7c-2,mmu-let-7b	ptr-let-7a-3,ptr-let-7b	hsa-let-7a-3,hsa-mir-4763,hsa-let-7b
tgu-mir-30a(2)	Conserved	tgu-mir-30a,tgu-mir-30c	N/A	N/A	dre-mir-30e-2,dre-mir-30c###dre-mir-30d,dre-mir-30b	xtr-mir-30d,xtr-mir-30b###xtr-mir-30a,xtr-mir-30c-2###xtr-mir-30e,xtr-mir-30c-1	gga-mir-30d,gga-mir-30b###gga-mir-30e,gga-mir-30c-1	oan-mir-30d,oan-mir-30b	bta-mir-30d,bta-mir-30b###bta-mir-30e,bta-mir-30c	cfa-mir-30d,cfa-mir-30b###cfa-mir-30e,cfa-mir-30c-1	rno-mir-30e,rno-mir-30c-1###rno-mir-30d,rno-mir-30b	mmu-mir-30d,mmu-mir-30b###mmu-mir-30e,mmu-mir-30c-1	ptr-mir-30e,ptr-mir-30c-1###ptr-mir-30d,ptr-mir-30b	hsa-mir-30e,hsa-mir-30c-1###hsa-mir-30d,hsa-mir-30b
tgu-mir-15c(2)	Conserved	tgu-mir-15c,tgu-mir-16c	N/A	N/A	dre-mir-15a-1,dre-mir-16b###dre-mir-15c,dre-mir-16a	xtr-mir-15a,xtr-mir-16a###xtr-mir-15c,xtr-mir-16c###xtr-mir-15b,xtr-mir-16b	gga-mir-15a,gga-mir-16-1###gga-mir-15c,gga-mir-16c###gga-mir-15b,gga-mir-16-2	oan-mir-15c,oan-mir-16c###oan-mir-15b,oan-mir-16b###oan-mir-15a,oan-mir-16a	bta-mir-15b,bta-mir-16b###bta-mir-15a,bta-mir-16a	cfa-mir-15a,cfa-mir-16-1###cfa-mir-15b,cfa-mir-16-2	rno-mir-15b,rno-mir-16	mmu-mir-15a,mmu-mir-16-1###mmu-mir-15b,mmu-mir-16-2	ptr-mir-15a,ptr-mir-16-1###ptr-mir-15b,ptr-mir-16-2	hsa-mir-15a,hsa-mir-16-1###hsa-mir-15b,hsa-mir-16-2
tgu-mir-106(6)	Conserved	tgu-mir-106,tgu-mir-18b,tgu-mir-20b,tgu-mir-19b-2,tgu-mir-92-2,tgu-mir-363	N/A	N/A	dre-mir-18c,dre-mir-20b,dre-mir-19c,dre-mir-363	xtr-mir-106,xtr-mir-18b,xtr-mir-20b,xtr-mir-19b-1,xtr-mir-92a-2,xtr-mir-363	gga-mir-106,gga-mir-18b,gga-mir-20b	oan-mir-106,oan-mir-18,oan-mir-20b,oan-mir-19b,oan-mir-92a-1,oan-mir-363	bta-mir-106,bta-mir-18b,bta-mir-20b,bta-mir-19b-2,bta-mir-92,bta-mir-363	cfa-mir-106a,cfa-mir-18b,cfa-mir-20b,cfa-mir-19b-2,cfa-mir-92a-2,cfa-mir-363	rno-mir-17-2,rno-mir-20b,rno-mir-19b-2,rno-mir-92a-2,rno-mir-363	mmu-mir-106a,mmu-mir-18b,mmu-mir-20b,mmu-mir-19b-2,mmu-mir-92a-2,mmu-mir-363	ptr-mir-106a,ptr-mir-18b,ptr-mir-20b,ptr-mir-19b-2,ptr-mir-92-2	hsa-mir-106a,hsa-mir-18b,hsa-mir-20b,hsa-mir-19b-2,hsa-mir-92a-2,hsa-mir-363
tgu-mir-199(2)	Conserved	tgu-mir-199,tgu-mir-214	N/A	N/A	dre-mir-199-1,dre-mir-214	xtr-mir-199a,xtr-mir-214	gga-mir-199-2,gga-mir-214	oan-mir-199,oan-mir-214	bta-mir-199a-1,bta-mir-214	cfa-mir-199-2,cfa-mir-214	rno-mir-199a,rno-mir-214,rno-mir-3120	mmu-mir-199a-2,mmu-mir-214	ptr-mir-199a-2,ptr-mir-214	hsa-mir-199a-2,hsa-mir-3120,hsa-mir-214
tgu-mir-99-2(2)	Conserved	tgu-mir-99-2,tgu-let-7c-2	N/A	N/A	dre-mir-99-1,dre-let-7c-1,dre-mir-125c	N/A	N/A	N/A	bta-mir-99b,bta-let-7e,bta-mir-125a	cfa-mir-99b,cfa-let-7e,cfa-mir-125a	rno-mir-99b,rno-mir-3596c,rno-let-7e,rno-mir-125a	mmu-mir-99b,mmu-let-7e,mmu-mir-125a	ptr-mir-99b,ptr-let-7e,ptr-mir-125a	hsa-mir-99b,hsa-let-7e,hsa-mir-125a
tgu-mir-194-2(2)	Conserved	tgu-mir-194-2,tgu-mir-215-2	N/A	N/A	N/A	xtr-mir-194-1,xtr-mir-215	gga-mir-194,gga-mir-215	oan-mir-194-1,oan-mir-215	bta-mir-194-1,bta-mir-215	cfa-mir-194,cfa-mir-215	rno-mir-194-1,rno-mir-215	mmu-mir-194-1,mmu-mir-215	ptr-mir-194,ptr-mir-215	hsa-mir-194-1,hsa-mir-215
tgu-mir-24(3)	Conserved	tgu-mir-24,tgu-mir-27b,tgu-mir-23b	N/A	N/A	dre-mir-23b,dre-mir-27d,dre-mir-24-1###dre-mir-23a-1,dre-mir-27e,dre-mir-24-4###dre-mir-23a-2,dre-mir-27c,dre-mir-24-2###dre-mir-23a-2,dre-mir-27c,dre-mir-24-2###dre-mir-23a-3,dre-mir-27a###dre-mir-27b,dre-mir-24-3	xtr-mir-23b,xtr-mir-27b,xtr-mir-24a###xtr-mir-23a-2,xtr-mir-27c-1,xtr-mir-27c-2###xtr-mir-23a-1,xtr-mir-27a,xtr-mir-24b	gga-mir-23b,gga-mir-27b,gga-mir-24	oan-mir-23b,oan-mir-27b,oan-mir-24###oan-mir-23a,oan-mir-23a,oan-mir-27a	bta-mir-2475,bta-mir-23b,bta-mir-27b,bta-mir-24-1###bta-mir-23a,bta-mir-27a,bta-mir-24-2	cfa-mir-23b,cfa-mir-27b,cfa-mir-24-1###cfa-mir-23a,cfa-mir-27a,cfa-mir-24-2	rno-mir-3074,rno-mir-24-1,rno-mir-27b,rno-mir-23b###rno-mir-23a,rno-mir-27a,rno-mir-24-2	mmu-mir-23b,mmu-mir-27b,mmu-mir-3074-1,mmu-mir-24-1###mmu-mir-23a,mmu-mir-27a,mmu-mir-24-2,mmu-mir-3074-2	ptr-mir-23a,ptr-mir-27a,ptr-mir-24-2###ptr-mir-23b,ptr-mir-27b,ptr-mir-24-1	hsa-mir-23b,hsa-mir-27b,hsa-mir-3074,hsa-mir-24-1###hsa-mir-23a,hsa-mir-27a,hsa-mir-24-2
Abbreviation of species names
Tgu	Zebra finch
Dme	D. melanogaster
Dre	Zebrafish
Xtr	Xenopus
Gga	Chicken
Oan	Platypus
Bta	Cow
Cfa	Dog
Rno	Rat
Mmu	Mouse
Ptr	Chimpanzee
Hsa	Human
