# Supplementary material for: Genome-wide annotation and analysis of zebra finch microRNA repertoire reveal sex-biased expression
Source: BMC Genomics. 2012 Dec 26;13:727. doi: 10.1186/1471-2164-13-727 (PMC3585881; doi:10.1186/1471-2164-13-727)
Supplement: Additional file 5 — miRNA* sequences and their expression information. [file 1471-2164-13-727-S5.xlsx]

## Sheet: miRNA star
Additional file 5
Total reads	miRNA* name	Sequence	Genomic loci	Reads(F_B/F_H/F_L/F_M/M_B/M_H/M_L/M_M)
379	tgu-let-7a-1*	CUAUACAAUCUACUGUCUUUCC	26:-:532994;12:+:772073;1A:-:61564955	121|47|6|31|83|53|5|33
21	tgu-let-7a-2*	CUGUACAACCUCCUAGCUUUCC	24:-:3137446	10|1|1|0|5|1|1|2
118	tgu-let-7a-3*	CUAUACAGUCUAUUGCCUUCCU	26:-:532801	42|20|1|9|11|17|1|17
23	tgu-let-7b*	CUAUACAACCUACUGCCUUCC	1A:-:61564110	4|4|2|0|5|4|0|4
20	tgu-let-7c*	CUGUACAACCUUCUAGCUUUCC	Un:+:52862239;1:+:109662737	6|6|0|1|7|0|0|0
74	tgu-let-7d*	CUAUACAACCUGCUGCCUUUCU	12:+:773476	24|17|2|1|13|5|0|12
28	tgu-let-7f*	CUAUACAAUCUAUUGCCUUCC	12:+:772483	4|2|3|2|2|11|2|2
19	tgu-let-7g*	CUGUACAGGCCACUGCCUUGC	12:-:6512032;Un:-:123478086	6|2|0|0|4|4|0|3
159	tgu-let-7i*	CUGCGCAAGCUACUGCCUUGCU	1A:+:32383349	41|39|2|14|9|33|11|10
26	tgu-miR-100*	CAAGCUUGUAUCUAUAGGUCUG	24:-:3146873;24:-:3150043	5|6|2|0|8|3|1|1
12	tgu-miR-101-1*	UCGGUUAUCAUGGUACCGGUGC	Z:-:64083604	1|2|0|5|1|0|0|3
1197	tgu-miR-101-2*	UCAGUUAUCACAGUGCUGAUGC	8:-:26300563	84|248|53|275|64|110|45|318
11	tgu-miR-103*	AGCUUCUUUACAGUGCUGCCUUGU	4:-:68894871	3|3|1|0|1|0|0|3
70	tgu-miR-106*	ACUGCAGUUUAAGCACUUCUGG	4A:+:7273791	5|15|4|7|9|10|8|12
22	tgu-miR-10b*	AGAUUCGAUUCUAGGGGAAU	7:+:17079349	1|3|0|3|1|12|0|2
382	tgu-miR-1-1*	ACAUACUUCUUUAUAUGCCCAUA	20:-:10493720	0|64|0|165|0|108|1|44
101	tgu-miR-1-2*	ACAUACUUCUUUAUGUACCCAU	2:-:108164913	1|28|0|33|0|14|0|25
618	tgu-miR-122*	AACGCCAUUAUCACACUAAAU	Z_random:+:328206	3|2|294|1|0|1|317|0
305	tgu-miR-124*	CGUGUUCACAGCGGACCUUGAU	20:-:9826563;3:+:111968091;2:+:120492498	238|0|0|0|67|0|0|0
2220	tgu-miR-125-1*	ACAAGUCAGGCUCUUGGGACCU	1:+:109696702	782|427|3|58|516|353|2|79
427	tgu-miR-125-2*	ACGGGUUAGGCUCUUGGGAGCU	24:-:3113096	108|56|4|12|148|65|11|23
30911	tgu-miR-126*	CAUUAUUACUUUUGGUACGCG	17:-:8833597	509|6540|832|2111|371|12852|923|6773
12	tgu-miR-128-1*	CGGGGCCGUAACACUGUCUGA	7:+:33186776	6|0|1|1|3|1|0|0
49	tgu-miR-128-2*	GGGGGCCGUUACACUGUAAGA	2:-:28894437	23|5|0|0|19|2|0|0
3450	tgu-miR-129*	CUUUUUGCGGUCUGGGCUUGC	5:+:19791233	1889|52|4|14|1451|19|0|21
41	tgu-miR-130a*	GCCCUUUUUCUGUUGUACUAC	15:+:8478913	1|19|1|1|1|10|5|3
441	tgu-miR-130b*	CCUCUUUCCCUGUUGCACUACU	15:+:8487982	48|124|67|13|21|78|52|38
7	tgu-miR-130c*	GCCCUUUUUAUGUUGUACUACU	19:-:8785035	2|2|0|0|2|1|0|0
22	tgu-miR-1329*	CCUCGUAGCUUGAUCACGAUA	3:+:99620832	1|8|0|4|0|9|0|0
19871	tgu-miR-133a*	AGCUGGUAAAAUGGAACCAAAU	20:-:10480827;2:-:108161765	64|4391|0|2451|16|1759|1|11189
29	tgu-miR-135a-1*	UGUAGGGAUGGAAGCCAUGAAA	1A:+:45650477	15|2|0|0|11|1|0|0
5	tgu-miR-135a-2*	AUGUAGGGCGAAAAGCCAUGG	26_random:-:713427	5|0|0|0|0|0|0|0
22	tgu-miR-137*	ACGGGUAUUCUUGGGUGGAUAAU	8:+:8780111	15|0|0|0|7|0|0|0
292	tgu-miR-138*	GCUACUUCACAACACCAGGGU	2:-:61107969	149|9|1|1|120|4|5|3
147	tgu-miR-1388*	AUCUCAGGUUCGUCAGCCCAUGA	20:-:8822112	1|7|52|6|1|19|52|9
199	tgu-miR-138b*	GCUAUUUCACUACACCAGGGU	11:-:5991095	115|6|0|3|69|2|1|3
101	tgu-miR-139*	UGGAGAUGCGGCCCUGUUGGAAU	1:-:113641308	32|10|5|10|24|13|1|6
15	tgu-miR-1397*	UGCAUUGCGACGGGUUACAUCA	1:+:21937152	8|0|0|0|7|0|0|0
4348	tgu-miR-140*	CAGUGGUUUUACCCUAUGGUAG	11:+:11805169	789|1367|156|185|649|497|155|550
2662	tgu-miR-142*	GUAGUGUUUCCUACUUUAUGGA	19:-:468508	110|1328|151|71|26|311|190|475
1760	tgu-miR-144*	CUACAGUAUAGAUGAUGUACU	19:-:7265543	30|244|37|245|5|962|35|202
23	tgu-miR-1451*	CAGUAACUUGCUCCUGUGAGA	3:+:78313686	2|4|1|4|4|3|0|5
2592	tgu-miR-1467*	UUCACACCAGAGUAACUGAGAGC	2:-:142442515;Un:+:165189854	581|663|221|148|302|366|89|222
254	tgu-miR-146a*	GUCCAUGGUAUUCAGUUCUCU	4:-:69209777	53|66|11|23|23|46|5|27
291	tgu-miR-146b*	UGCCCUAUGGAUUCAGUUCUGC	6:+:22623623	18|120|14|23|11|50|14|41
39	tgu-miR-146c*	ACCCAUGGGGCUCAGUUCUUCA	13:+:11635140	4|7|1|2|5|11|3|6
2	tgu-miR-147*	CUAGUGGAAUCAUUUCUGCACA	10:+:10438196	0|0|0|0|0|2|0|0
343	tgu-miR-148*	AAAGUUCUGUGACACUCCGACU	2:-:52006711	34|72|26|40|34|51|37|49
233	tgu-miR-153-1*	GUCAUUUUUGUGAUGUUGCAGCU	2:-:9797676	98|3|1|1|121|8|1|0
625	tgu-miR-153-2*	GUCAUUUUUGUGAUUUGCAGCU	7:-:10584187	333|5|5|2|274|3|0|3
9	tgu-miR-15a*	CAGGCCAUAUUGUGCUGCCUCA	1:+:55909938	2|0|1|0|0|5|0|1
233	tgu-miR-15b*	CAAAUCAUGAUUUGCUGCUGU	9:-:25555993	8|46|19|29|5|65|9|52
6	tgu-miR-15c*	CAGACCAUUCUGGGCUGCCUCA	4A:+:7177821	1|2|0|0|0|2|0|1
77	tgu-miR-1677*	UCCUGCACCGCUGAAGUCAAU	3:+:76231068	29|8|0|1|30|8|0|1
317	tgu-miR-16a*	CCAGUAUUAACUGUGCUGCUGA	1:+:55910082	90|52|4|38|37|40|28|28
76	tgu-miR-16b*	CCCAAUAUUAUUGUGCUGCUUC	9:-:25555834	3|21|3|16|2|15|2|14
58	tgu-miR-1729*	CUACUCGGUGAGUAAGGAUCGC	15:-:8049908	20|6|0|2|14|5|0|11
4	tgu-miR-1784*	UUCUGCUCUUAUUGAAAUCAGU	3:-:31872486	4|0|0|0|0|0|0|0
2891	tgu-miR-17a*	ACUGCAGUGAAGGCACUUGUAGC	1:-:43203085	502|678|150|193|476|452|84|356
47	tgu-miR-1803*	AGAGCCCAUUGUAGUCAAUGG	2:+:97931897	45|0|0|1|1|0|0|0
44	tgu-miR-1805*	AGUUGUAGUCUUUCAAACAGA	1:+:32735557	26|0|0|1|17|0|0|0
2316	tgu-miR-181a-1*	ACCAUCGACCGUUGAUUGUACC	8:-:5108664	1514|148|8|106|283|125|13|119
560	tgu-miR-181a-2*	ACCAUCGACCGUUGACUGUACC	17:+:10712236	256|44|2|18|171|38|5|26
22	tgu-miR-181b-1*	GCUCACUGAACAAUGAAUGCA	8:-:5108483	13|4|0|0|5|0|0|0
10	tgu-miR-181b-2*	ACUCACUGACCAAUGAAUGCA	17:+:10713288	4|1|0|0|2|2|0|1
237	tgu-miR-187*	GCUACAACACAGGACAUGGGAG	2_random:+:838735	93|28|11|2|84|10|4|5
18	tgu-miR-18a*	ACUGCCCUAAGUGCUCCUUCUGG	1:-:43202935	7|5|0|2|1|2|0|1
2	tgu-miR-18b*	UACUGCCCUAAAUGCUCCUUCU	4A:+:7273945	0|1|0|0|0|0|0|1
56	tgu-miR-190*	ACUAUAUAUCAAACAUAUUCCU	10:-:3908505	18|7|2|6|1|19|3|0
5	tgu-miR-193a*	CGGGGUUUUGGGGGCGAGAUGA	14:-:6793267	0|0|1|1|0|3|0|0
1475	tgu-miR-193b*	UGGGUCUUUGCGGGCGAGAUGA	18:+:11017824	14|552|119|177|17|265|30|301
72	tgu-miR-194*	CCAGUGGAGAUGCUGUUACUUU	3:+:9653630;Un:+:94527019	0|1|55|0|0|0|16|0
2	tgu-miR-1983*	GCUCCAGUGGCGCAAUCG	3:+:15414414	0|1|0|1|0|0|0|0
2933	tgu-miR-199-5p	CCCAGUGUUCAGACUACCUGUUC	8_random:+:1629774;17:+:5549806	49|1019|97|867|78|345|125|353
2	tgu-miR-19a*	UAGUUUUGCAUAGUUGCACU	1:-:43202837	0|1|0|0|0|0|0|1
85	tgu-miR-19b-1*	AGUUUUGCAGGUUUGCAUCCAGC	1:-:43202530	19|25|1|10|6|10|2|12
2	tgu-miR-19b-2*	AGUUUUGCAGGUUUGCAUCCCAGC	4A:+:7274227	0|1|0|1|0|0|0|0
2	tgu-miR-200a*	CAUCUUACUAGACAGUGCUGGA	21:+:5894330	1|1|0|0|0|0|0|0
2	tgu-miR-200b*	CAUCUUACUGGGCAGCAUUGGA	21:+:5892899	1|0|0|0|0|0|1|0
2	tgu-miR-203*	AGUGGUUCUUAACAGUUCAAC	5:+:52214117	0|1|0|0|0|1|0|0
327	tgu-miR-20a*	ACUGCAUUAUAAGCACUUAAAGU	1:-:43202628	61|53|6|19|86|67|6|29
3	tgu-miR-20b*	ACUGUAAUGUGGGCACUUACA	4A:+:7274140	1|0|0|0|0|0|0|2
471	tgu-miR-21*	CAACAACAGUCGGUAGGCUGU	19:+:8993843	66|82|62|41|40|56|57|67
39	tgu-miR-214*	UACAGCAGGCACAGACAGGCAGU	8_random:+:1635773	0|9|2|5|0|12|3|8
3	tgu-miR-215*	CCUGUCACUUCUAUAGGCCAAU	3:+:9653951	0|1|1|0|0|0|1|0
22	tgu-miR-216a*	CACAGUUGUAGCUGGGAUUAUG	3:+:28149661	0|0|18|0|0|0|4|0
26	tgu-miR-216b*	ACAAUUACCUGUAGAGAUUCU	3:+:28144564	0|0|15|0|0|0|11|0
12	tgu-miR-217*	AUCAGUUCCUAAUGCAUUGCCU	3:+:28151785	0|0|8|0|0|0|4|0
3	tgu-miR-218-1*	AAACAUGGUUCUGUCAAGCAC	4:-:54394656	2|0|0|0|1|0|0|0
3	tgu-miR-218-2*	GGUAGAACAAUACAAAUGGAAC	13:-:14950608	1|0|0|0|2|0|0|0
52	tgu-miR-2188*	AUAUAUGUGGUCAGACCUAUC	22:-:3239264	1|10|0|12|1|8|1|19
1197	tgu-miR-221*	ACCUGGCAUACAAUGUAGAUUUCUGU	1:+:5261236	495|127|24|91|275|100|20|65
504	tgu-miR-222*	CGCUCAGUAGUCAGUGUAGAUU	Un:+:1817290;1:+:5260726	205|56|7|25|128|54|10|19
18	tgu-miR-223*	CGUGUAUUUGACAAGCUGAGUCC	4A:-:6644980	1|4|0|4|1|3|2|3
58	tgu-miR-23b*	UGGGUUCCUGGCAUGAUGAUUU	Z:-:9900692	5|11|0|4|16|13|0|9
21	tgu-miR-24*	GUGCCUACUGAGCUGAUAUCAGU	Z:-:9899848	6|2|0|1|1|6|1|4
106	tgu-miR-26*	CCUAUUCUUGGUUACUUGCACU	2:+:4696584;Un:+:100873905	25|18|4|13|20|16|1|9
112	tgu-miR-27*	AGAGCUUAGCUGAUUGGUGAAC	Z:-:9900375	12|27|1|2|18|31|1|20
45	tgu-miR-2954*	GCUGAGAGGGCUUGGGGAGAGGA	Z:+:31606472	9|2|7|7|0|6|9|5
10	tgu-miR-2955*	AAGUCCAACAGCUUAGCCUGA	1A:-:57982731	2|4|1|0|1|2|0|0
3	tgu-miR-2962*	AGGAGCGAGGAAGGGGAUGGGAU	17:+:6428031	0|0|0|1|1|0|0|1
7	tgu-miR-2963*	ACUUCCCAGCAUCCCUGUUUCC	22_random:+:504044	5|1|0|0|1|0|0|0
13	tgu-miR-2970*	AGAUCACCUCUUGGCUGUGGGU	12:+:12254568	3|1|1|1|4|0|1|2
13	tgu-miR-2973*	ACUUGUUCCGAUUAUCCCAUGC	Z:-:43522138	0|3|2|2|2|1|1|2
2	tgu-miR-2979*	CUCAGUUCCUUGGGUUCUGCUGCU	1:-:47711434;Un:+:140548881	0|2|0|0|0|0|0|0
2	tgu-miR-2984*	AAUUUCACUCACAGCGGGCACUU	1:-:39743255	0|0|1|1|0|0|0|0
2	tgu-miR-2987*	AGCAGCCAGAGCCUUCCCUCA	12:+:776745	0|1|0|0|0|1|0|0
2	tgu-miR-2997*	CAAACAUGUCCAAGUUCCUCACA	20:+:6709318	1|0|1|0|0|0|0|0
90	tgu-miR-29a-1*	ACUGAUUUCUUUUGGUGUUCAGA	1A:+:2716220	29|11|0|12|13|14|1|10
46	tgu-miR-29a-2*	UGACCGAUUUCUCUUGGUGUUC	26:+:3761359	11|14|2|0|1|12|3|3
9	tgu-miR-29b-1*	CUGGUUUCAUAUGGUGGUUUAGA	1A:+:2715204	1|0|0|1|2|0|0|5
140	tgu-miR-29b-2*	CUGGUUUCACAUGGUGGCUUAGA	26:+:3760396	22|44|5|2|17|46|1|3
104	tgu-miR-301b*	GCUCUGACUUUAUUGCACUACU	19:-:8784038	44|18|0|4|10|23|0|5
24038	tgu-miR-30a-3p	CUUUCAGUCGGAUGUUUACAGC	23_random:+:192908	1668|9239|427|2855|1119|5320|318|3092
3639	tgu-miR-30b-3p	CUUUCAGUCGGAUGUUUGCAGC	3:+:84719890	215|1332|72|468|103|748|61|640
1212	tgu-miR-30c-1-3p	CUGGGAGAAGGCUGUUUACUCU	3:+:84746608	111|264|50|159|30|370|54|174
2205	tgu-miR-30c-2-3p	UGGGAGAGGAUUGUUUACGCCU	23_random:+:195036	341|515|144|241|21|558|169|216
983	tgu-miR-30d-3p	CUUUCAGUCAGAUGUUUGCUGC	2:-:149540709	50|337|15|140|48|264|12|117
6	tgu-miR-32*	CAAUUUAGUGUGUGCGAUACU	2:-:89259079	1|3|0|1|0|1|0|0
154	tgu-miR-33*	CAAUGUUUCUGCAGUGCAGU	1A:-:48937654	58|25|7|10|15|15|9|15
41	tgu-miR-338*	AACACUAUCCUGAUGCUGUCAGA	14:-:14972051	23|8|1|1|6|2|0|0
6	tgu-miR-34a*	AAUCAGCAAGUAUACUGCCCUA	21:+:5249982	1|1|0|0|3|0|0|1
40	tgu-miR-34b*	AAUCACUAGCCACACGGCCAGG	24:-:1752126	20|0|0|1|19|0|0|0
105	tgu-miR-34c*	AAUCACUAACUUCACUGCCACC	24:-:1752719;Un:-:76202859	76|0|0|0|29|0|0|0
26	tgu-miR-363*	GUGGAUCACGAUGCAAUUUUGA	4A:+:7274566	2|4|1|2|8|7|2|0
2	tgu-miR-365-1*	GGGACUUUUGGGGGCAGAUGUGU	14:-:6788980	0|1|0|0|0|0|0|1
3	tgu-miR-365-2*	GAGGGACUUUCAGGGGCAGCUGU	18:+:11031475	0|1|0|1|0|0|0|1
48	tgu-miR-383*	CCACAGCACUGCCUGGUCAGA	4:+:42215243	36|1|0|0|11|0|0|0
143	tgu-miR-425-3p	CAUCGGGGAUGUCGUGUCUUUC	12:+:12254323	17|26|7|17|16|22|3|35
3	tgu-miR-451*	UUUAGUAAUGGUAACGGUUCU	19:-:7265364	0|1|0|0|0|2|0|0
7	tgu-miR-454*	ACCCUAUCAAUAUUGCCUCUGCU	15:+:8486785	1|1|1|2|0|2|0|0
137	tgu-miR-455*	UAUGUGCCCUUGGACUACAUCG	17:+:5173180	50|29|8|0|26|8|7|9
2	tgu-miR-456*	GCAGGCAUCUUCUCAGCCUACA	3:+:36454445	2|0|0|0|0|0|0|0
17	tgu-miR-458*	AGCGCCAUUUCCAGAGCUAUCA	13:-:1397307	13|1|0|0|3|0|0|0
55	tgu-miR-460a*	CACAGCGCAUACAAUGUGGAUU	2:-:1092253	0|1|19|1|0|1|33|0
263	tgu-miR-460b*	CACAGCGCAUGCAAUGUGGACA	4A:+:20408589	169|0|0|1|90|3|0|0
14	tgu-miR-489*	UGGUCGUAUGUAUGACGUCAUU	2:-:25436337	11|0|0|0|1|0|0|2
41	tgu-miR-490*	CCAUGGAUCUCCAGGUGGGU	1A:+:58337883;Un:+:87366764	16|8|0|1|10|6|0|0
11297	tgu-miR-499*	AACAUCACUUUAAGUCUGUGCU	20:-:3206380	2|3400|3|26|2|7862|1|1
16	tgu-miR-551*	GAAAUCAAGGGUGGGUAAGACCU	9:-:23617113	8|0|0|1|7|0|0|0
215	tgu-miR-7-1*	CAACAAAUCACAGUCUGCCAUA	Z:+:52731967	27|53|1|28|17|42|2|45
11	tgu-miR-7-2*	CAACAAGUCACAGUCUGCCCUA	10:-:13221461;10:-:13225596	4|0|0|0|5|0|1|1
9	tgu-miR-7-3*	CAACAAAUCAUAGCCUGCCAUA	28:-:3838857	5|0|0|0|3|0|0|1
41566	tgu-miR-9*	AUAAAGCUAGAUAACCGAAAGU	Z:-:12103947;10:-:12969739	23945|19|4|65|17442|6|6|79
22	tgu-miR-92-1*	AGGUUGGGAUCAGUUGCAAUGCU	1:-:43202412	3|3|2|3|3|8|0|0
4	tgu-miR-92-2*	GUGGGGAUUUGUUGCAUUACUU	4A:+:7274426	1|1|1|0|1|0|0|0
769	tgu-miR-99*	CAAGCUCGCUUCUAUGGGUCUGU	Un:+:52861516;1:+:109662014	115|140|0|10|283|103|1|117
5	tgu-miR-novel-1*	GACAUCUGUUUCUCAGUCAACA	1:+:95578142	0|2|1|0|1|1|0|0
44	tgu-miR-novel-2*	UUGCCAUGGUCUGAAGGAAAAGG	3:-:57588437	6|13|1|4|10|4|1|5
5	tgu-miR-novel-3*	GUCCCCUUAAACCAAGCUCUGA	20:+:10603551	0|0|0|0|0|5|0|0
