# Supplementary material for: Genome-wide annotation and analysis of zebra finch microRNA repertoire reveal sex-biased expression
Source: BMC Genomics. 2012 Dec 26;13:727. doi: 10.1186/1471-2164-13-727 (PMC3585881; doi:10.1186/1471-2164-13-727)
Supplement: Additional file 7 — miRNA precursors with both 5p and 3p arms producing high abundant mature miRNAs. [file 1471-2164-13-727-S7.xlsx]

## Sheet: Sheet1
Additional file 7
MiRNA	Reads from 5p arm	Reads from 3p arm	Ratio (5p/3p)
tgu-mir-9	357811	68402	0.191168
tgu-mir-17a	20750	6293	0.303277
tgu-mir-126	67650	282335	4.17347
tgu-mir-129	4454	5909	1.32667
tgu-mir-133a	27735	239592	8.63862
tgu-mir-138b	386	309	0.800518
tgu-mir-140	9657	48669	5.03976
tgu-mir-142	5927	6986	1.17867
tgu-mir-144	6305	4604	0.730214
tgu-mir-187	853	3497	4.09965
tgu-mir-193b	2202	2945	1.33742
tgu-mir-214	104	65	0.625
tgu-mir-455	218	1578	7.23853
tgu-mir-460b	1447	703	0.485833
tgu-mir-1388	414	926	2.23671
tgu-mir-1677	318	137	0.430818
