# Supplementary material for: Genome-wide annotation and analysis of zebra finch microRNA repertoire reveal sex-biased expression
Source: BMC Genomics. 2012 Dec 26;13:727. doi: 10.1186/1471-2164-13-727 (PMC3585881; doi:10.1186/1471-2164-13-727)
Supplement: Additional file 10 — miRNA variants with untemplated 3′ terminal modifications. [file 1471-2164-13-727-S10.xlsx]

## Sheet: Sheet1
Additional file 10
miRNA	Canonical sequence	Canonical reads	Extension reads	Ratio	Modification type	Precursor arm
tgu-miR-16a	UAGCAGCACGUAAAUAUUGGU	3371	3744	1.11065	A	5′
tgu-miR-99	AACCCGUAGAUCCGAUCUUGU	33051	28196	0.853106	A	5′
tgu-miR-338	UCCAGCAUCAGUGAUUUUGUU	1440	955	0.663194	A	3′
tgu-miR-1803	AUUGACUUCAUCGGGGUUUGGA	70	46	0.657143	A	3′
tgu-miR-100	AACCCGUAGAUCCGAACUUGU	25169	12646	0.502443	A	5′
tgu-miR-16c	UAGCAGCACGUAAAUACUGGAG	20846	10141	0.486472	A	5′
tgu-miR-215	AUGACCUAUGAAUUGACAGAC	5069	2202	0.434405	A	5′
tgu-miR-460a	CCUGCAUUGUACACACUGUGU	220	64	0.290909	A	5′
tgu-miR-101	GUACAGUACUGUGAUAACUGA	34682	10057	0.289978	A	3′
tgu-miR-126	UCGUACCGUGAGUAAUAAUGCG	91147	26322	0.288786	A	3′
tgu-miR-218	UUGUGCUUGAUCUAACCAUGU	2258	552	0.244464	A	5′
tgu-miR-194	UGUAACAGCAACUCCAUGUGGAC	837	194	0.23178	A	5′
tgu-miR-454	UAGUGCAAUAUUGCUUAUAGGGU	680	130	0.191176	A	3′
tgu-miR-181b	AACAUUCAUUGCUGUCGGUGGGU	4092	745	0.182063	A	5′
tgu-miR-217	UACUGCAUCAGGAACUGAUUGGA	1223	219	0.179068	A	5′
tgu-miR-122	UGGAGUGUGACAAUGGUGUUU	44601	6854	0.153674	A	5′
tgu-miR-21	UAGCUUAUCAGACUGAUGUUGA	118035	17349	0.146982	A	5′
tgu-miR-383	CAGAUCAGAAGGUGAUUGUGGC	1384	200	0.144509	A	5′
tgu-miR-181a	AACAUUCAACGCUGUCGGUGAGU	63141	7692	0.121823	A	5′
tgu-miR-1329	UACAGUGAUCAGGUUACGAUGG	272	30	0.110294	A	5′
tgu-miR-1662	UUGACAUCAUCAUACUUGGGAU	496	51	0.102823	A	5′
tgu-miR-2989	GCACGUGAUGAGAACUCUGU	936	90	0.0961538	A	5′
tgu-miR-29a	UAGCACCAUUUGAAAUCGGUU	43851	4103	0.0935669	A	3′
tgu-miR-190	UGAUAUGUUUGAUAUAUUAGGUU	1225	112	0.0914286	A	5′
tgu-miR-146c	UGAGAACUGAAUUCCAUGGGUU	287	26	0.0905923	A	5′
tgu-miR-499	UUAAGACUUGUAGUGAUGUUU	345000	31156	0.0903072	A	5′
tgu-miR-137	UUAUUGCUUAAGAAUACGCGUAG	9234	803	0.0869612	A	3′
tgu-miR-2956	UAGGAAACCAGGCUUUAUUAGU	543	38	0.0699816	A	5′
tgu-miR-30d-5p	UGUAAACAUCCCCGACUGGAAGCU	66017	4400	0.0666495	A	5′
tgu-miR-153	UUGCAUAGUCACAAAAGUGAUC	6993	455	0.0650651	A	3′
tgu-miR-205b	CCCUUCAUUCCACCGGAAUCUG	189	12	0.0634921	A	5′
tgu-miR-135a	UAUGGCUUUUUAUUCCUAUGUGA	5649	322	0.0570012	A	5′
tgu-let-7g	UGAGGUAGUAGUUUGUACAGUU	47575	2269	0.0476931	A	5′
tgu-let-7a	UGAGGUAGUAGGUUGUAUAGUU	210516	9997	0.0474881	A	5′
tgu-miR-92	UAUUGCACUUGUCCCGGCCUGU	12199	559	0.0458234	A	3′
tgu-miR-1	UGGAAUGUAAAGAAGUAUGUAU	1841117	121940	0.0662315	C	3′
tgu-miR-456	CAGGCUGGUUAGAUGGUUGUC	94	657	6.98936	U	3′
tgu-miR-24	UGGCUCAGUUCAGCAGGAACAG	7212	23754	3.29368	U	3′
tgu-miR-147	GUGUGCGGAAAUGCUUCUGCU	1309	3661	2.79679	U	3′
tgu-miR-187	UCGUGUCUUGUGUUGCAGCCAG	729	1238	1.69822	U	3′
tgu-miR-2954	CAUCCCCAUUCCACUCCUAGCA	6701	11049	1.64886	U	3′
tgu-miR-551	GCGACCCAUACUUGGUUUCAG	1389	2155	1.55148	U	3′
tgu-miR-223	UGUCAGUUUGUCAAAUACCCCA	287	283	0.986063	U	3′
tgu-miR-1451	UCGCACAGGAGCAAAUUACCGC	187	158	0.84492	U	5′
tgu-miR-363	AAUUGCACGGUAUCCAUCUGU	1224	947	0.773693	U	3′
tgu-miR-203	GUGAAAUGUUUAGGACCACUUG	68	51	0.75	U	3′
tgu-miR-196	UAGGUAGUUUCAUGUUGUUGGG	20	14	0.7	U	5′
tgu-miR-425-5p	AAUGACACGAUCACUCCCGCUGAGC	1382	815	0.589725	U	5′
tgu-miR-375	UUUGUUCGUUCGGCUCGCGUUA	1307	757	0.579189	U	3′
tgu-miR-146a	UGAGAACUGAAUUCCAUGGACU	49176	28186	0.573166	U	5′
tgu-miR-106	AAAAGUGCUUACAGUGCAGGUAG	379	212	0.559367	U	5′
tgu-miR-23b	AUCACAUUGCCAGGGAUUACC	2820	1561	0.553546	U	3′
tgu-miR-20b	CAAAGUGCUCAUAGUGCAGGUAG	697	358	0.51363	U	5′
tgu-miR-15a	UAGCAGCACAUAAUGGUUUGU	7065	2979	0.421656	U	5′
tgu-miR-425-3p	CAUCGGGGAUGUCGUGUCUUUC	143	57	0.398601	U	3′
tgu-miR-206	UGGAAUGUAAGGAAGUGUGUGG	62	23	0.370968	U	3′
tgu-miR-2970	GACAGUCAGCAGUUGGUCUGG	1866	643	0.344587	U	5′
tgu-miR-2962	CAUCCCCUGCCUCUCUUCUCC	35	12	0.342857	U	3′
tgu-miR-17a	CAAAGUGCUUACAGUGCAGGUAG	7988	2677	0.335128	U	5′
tgu-let-7i	UGAGGUAGUAGUUUGUGCUGUU	46460	15414	0.331769	U	5′
tgu-miR-34a	UGGCAGUGUCUUAGCUGGUUGU	368	113	0.307065	U	5′
tgu-miR-140	ACCACAGGGUAGAACCACGGAC	13552	4137	0.305269	U	3′
tgu-miR-460b	CCCUCAUUGUACAUGCUGUGU	496	147	0.296371	U	5′
tgu-miR-138	AGCUGGUGUUGUGAAUCAGGCCGU	1421	412	0.289937	U	5′
tgu-miR-221	AGCUACAUUGUCUGCUGGGUUUC	40907	11524	0.281712	U	3′
tgu-miR-1388	AGGACUGUCUAACCUGAGAAUG	400	104	0.26	U	3′
tgu-miR-27b	UUCACAGUGGCUAAGUUCUGC	7257	1601	0.220615	U	3′
tgu-miR-15c	UAGCAGCACAUCAUGGUUUGU	3496	762	0.217963	U	5′
tgu-miR-200b	UAAUACUGCCUGGUAAUGAUGAU	281	56	0.199288	U	3′
tgu-miR-489	GUGACAUCAUAUGUACGGCUGC	137	27	0.19708	U	3′
tgu-miR-20a	UAAAGUGCUUAUAGUGCAGGUAG	6839	1257	0.183799	U	5′
tgu-miR-103	AGCAGCAUUGUACAGGGCUAUGA	133715	23824	0.17817	U	3′
tgu-miR-18a	UAAGGUGCAUCUAGUGCAGAUA	1818	319	0.175468	U	5′
tgu-miR-490	CAACCUGGAGGACUCCAUGCUGU	730	126	0.172603	U	3′
tgu-miR-184	UGGACGGAGAACUGAUAAGGGU	171	29	0.169591	U	3′
tgu-miR-26	UUCAAGUAAUCCAGGAUAGGCU	182877	29666	0.162218	U	5′
tgu-miR-199-3p	ACAGUAGUCUGCACAUUGGUU	20715	3176	0.153319	U	3′
tgu-miR-1805	UGUAUUGGAACACUACAGCUCC	153	22	0.143791	U	3′
tgu-miR-2979	UCCAGAACCUUUCAAGGGACU	176	25	0.142045	U	5′
tgu-miR-30a-3p	CUUUCAGUCGGAUGUUUACAGC	24038	3269	0.135993	U	3′
tgu-miR-124	UAAGGCACGCGGUGAAUGCCA	50082	6283	0.125454	U	3′
tgu-miR-199-5p	CCCAGUGUUCAGACUACCUGUUC	2933	365	0.124446	U	5′
tgu-miR-9	UCUUUGGUUAUCUAGCUGUAUGA	179354	22269	0.124162	U	5′
tgu-let-7b	UGAGGUAGUAGGUUGUGUGGUU	24196	2946	0.121756	U	5′
tgu-miR-204	UUCCCUUUGUCAUCCUAUGCCU	244	29	0.118852	U	5′
tgu-miR-30b-3p	CUUUCAGUCGGAUGUUUGCAGC	3639	427	0.11734	U	3′
tgu-miR-458	AUAGCUCUUGGAAUGGUUCUGC	676	75	0.110947	U	3′
tgu-miR-19a	UGUGCAAAUCUAUGCAAAGCUGA	36908	4042	0.109516	U	3′
tgu-let-7f	UGAGGUAGUAGAUUGUAUAGUU	243646	26198	0.107525	U	5′
tgu-miR-130b	CAGUGCAAUAAUGAAAGGGCGU	3608	379	0.105044	U	3′
tgu-miR-133a	UUGGUCCCCUUCAACCAGCUGU	98840	8815	0.0891845	U	3′
tgu-let-7e	UGAGGUAGUAGAUUGAAUAGUU	73959	6214	0.0840195	U	5′
tgu-miR-30d-3p	CUUUCAGUCAGAUGUUUGCUGC	983	80	0.0813835	U	3′
tgu-miR-1729	AUCCCUUACUCACGUGAGCAGU	448	36	0.0803571	U	5′
tgu-miR-30b-5p	UGUAAACAUCCUCGACUGGAAGCU	28266	1929	0.0682445	U	5′
tgu-miR-146b	UGAGAACUGAAUUCCAUAGGCGU	23229	1508	0.0649189	U	5′
tgu-miR-125	UCCCUGAGACCCUAACUUGUGA	88148	5501	0.0624064	U	5′
tgu-miR-19b	UGUGCAAAUCCAUGCAAAACUGA	41829	2447	0.0585001	U	3′
tgu-miR-222	AGCUACAUCUGGCUACUGGGUCUC	21846	1207	0.0552504	U	3′
tgu-miR-30c-3p	CUGGGAGAAGGCUGUUUACUCU	1212	65	0.0536304	U	3′
tgu-miR-219	AGAAUUGUGUCUGGACAUCUGU	5624	263	0.0467639	U	5′
tgu-miR-32	UAUUGCACAUUACUAAGUUGC	2227	104	0.0466996	U	5′
