# Supplementary material for: Genome-wide annotation and analysis of zebra finch microRNA repertoire reveal sex-biased expression
Source: BMC Genomics. 2012 Dec 26;13:727. doi: 10.1186/1471-2164-13-727 (PMC3585881; doi:10.1186/1471-2164-13-727)
Supplement: Additional file 12 — Expression information of Z chromosome-encoded miRNAs. [file 1471-2164-13-727-S12.xlsx]

## Sheet: Sheet1
Additional file 12
Unique Z-locus
MiRNA name	Sequence	Genomic position	Female brain	Female heart	Female liver	Female muscle	Male brain	Male heart	Male liver	Male muscle
tgu-miR-23b	AUCACAUUGCCAGGGAUUACC	ChrZ:-:9900655-9900675	2494.49	4906.07	1710.76	3360.93	3713.3	6650.2	2590.46	4140.22
tgu-miR-24	UGGCUCAGUUCAGCAGGAACAG	ChrZ:-:9899811-9899832	2111.6	7198.99	3974.34	4183.57	2994.11	7828	3806.18	3586.7
tgu-miR-27b	UUCACAGUGGCUAAGUUCUGC	ChrZ:-:9900334-9900354	1023.65	1839.69	470.32	1120.31	1646.41	3131.72	805.765	1608.54
tgu-miR-122	UGGAGUGUGACAAUGGUGUUU	ChrZ_random:+:328171-328191	78.5777	506.359	224244	150.457	328.036	64.89	159174	293.474
tgu-miR-2954	CAUCCCCAUUCCACUCCUAGCA	ChrZ:+:31606509-31606530	940.075	551.683	605.09	706.823	5765.97	6378.28	13334	6691.09
tgu-miR-2973	CAUGGGAUAAUCGGAACAAGGC	ChrZ:-:43522174-43522195	0	1.48601	11.0016	8.6594	0.888988	4.635	7.06811	1.85743
tgu-miR-2992	CCCCGGCAGGACAAAGUCUCU	ChrZ:+:57612713-57612733	4.28606	6.31556	27.5041	2.16485	7.1119	12.875	42.4087	4.33401
Multiple Z-loci
MiRNA name	Sequence	Genomic position
tgu-miR-7	UGGAAGACUAGUGAUUUUGUUGUU	Chr28:-:3838895-3838918;Chr10:-:13221501-13221524;Chr10:-:13225636-13225659;ChrZ:+:52731925-52731948	9129.3	344.012	5888.63	701.411	7912.88	848.205	8015.24	713.254
tgu-miR-9	UCUUUGGUUAUCUAGCUGUAUGA	ChrZ:-:12103983-12104005;Chr10:-:12969777-12969799	130165	272.312	192.529	925.473	153555	147.805	95.4195	552.276
tgu-miR-101	GUACAGUACUGUGAUAACUGA	Chr8:-:26300528-26300548;ChrZ:-:64083569-64083589	7033.42	13999	8999.35	5839.68	4134.68	3746.63	13411.7	8329.35
tgu-miR-204	UUCCCUUUGUCAUCCUAUGCCU	Chr28:-:1366387-1366408;Chr28:-:1368019-1368040;Chr10:+:5338539-5338560;ChrZ:+:16883822-16883843	93.5789	13.0026	44.0066	9.74182	128.014	6.18	42.4087	12.3829

## Sheet: Sheet2
miRNAs that have single genomic locus on the Z chromosome
MiRNA name	F_B	F_H	F_L	F_M	M_B	M_H	M_L	M_M		Brain	Heart	Liver	Muscle
miR-23b	2494.49	4906.07	1710.76	3360.93	3713.3	6650.2	2590.46	4140.22		0.57396	0.438828	0.598576	0.300847
miR-24	2111.6	7198.99	3974.34	4183.57	2994.11	7828	3806.18	3586.7		0.503793	0.120849	-0.0623737	-0.222077
miR-27b	1023.65	1839.69	470.32	1120.31	1646.41	3131.72	805.765	1608.54		0.685592	0.767495	0.776715	0.521851
miR-122	78.5777	506.359	224244	150.457	328.036	64.89	159174	293.474		2.06166	-2.96409	-0.494464	0.963883
miR-2954	940.075	551.683	605.09	706.823	5765.97	6378.28	13334	6691.09		2.61672	3.53126	4.46181	3.24282
miR-2992	4.28606	6.31556	27.5041	2.16485	7.1119	12.875	42.4087	4.33401		0.730584	1.02759	0.624712	1.00144
miRNAs that have multiple genomic loci on the Z and A chromosomes
	F_B	F_H	F_L	F_M	M_B	M_H	M_L	M_M		Brain	Heart	Liver	Muscle
miR-7	9129.3	344.012	5888.63	701.411	7912.88	848.205	8015.24	713.254		-0.206302	1.30195	0.444813	0.0241557
miR-9	130165	272.312	192.529	925.473	153555	147.805	95.4195	552.276		0.238408	-0.881565	-1.01272	-0.7448
miR-101	7033.42	13999	8999.35	5839.68	4134.68	3746.63	13411.7	8329.35		-0.76645	-1.90166	0.575605	0.512314
miR-204	93.5789	13.0026	44.0066	9.74182	128.014	6.18	42.4087	12.3829		0.452049	-1.07312	-0.0533599	0.346084
