# Supplementary material for: Genome-wide annotation and analysis of zebra finch microRNA repertoire reveal sex-biased expression
Source: BMC Genomics. 2012 Dec 26;13:727. doi: 10.1186/1471-2164-13-727 (PMC3585881; doi:10.1186/1471-2164-13-727)
Supplement: Additional file 13 — Predicted target genes of tgu-miR-2954. [file 1471-2164-13-727-S13.xlsx]

## Sheet: tgu-mir-2954_miRTar_ensembl
Additional file 13
Target genes on Z chromosome
Gene ID	Chromosome	start	end	Gene name	Description
ENSTGUG00000000400	Z	6064533	6064949	CDC42SE2	CDC42 small effector protein 2 (Small effector of CDC42 protein 2) [Taeniopygia guttata]
ENSTGUG00000000630	Z	10717997	10718394	ISCA1	Iron-sulfur cluster assembly 1 homolog, mitochondrial Precursor (HESB-like domain-containing protein 2)(Iron sulfur assembly protein IscA)(hIscA) [Taeniopygia guttata]
ENSTGUG00000000888	Z	17105263	17105879	MAMDC2	MAM domain-containing protein 2 Precursor [Taeniopygia guttata]
ENSTGUG00000000894	Z	17269554	17269794	ST8SIA4	CMP-N-acetylneuraminate-poly-alpha-2,8-sialyltransferase (EC 2.4.99.-)(Alpha-2,8-sialyltransferase 8D)(ST8Sia IV)(Polysialyltransferase-1) [Taeniopygia guttata]
ENSTGUG00000000903	Z	17592272	17592644	PAM	Peptidyl-glycine alpha-amidating monooxygenase Precursor (PAM) [Includes Peptidylglycine alpha-hydroxylating monooxygenase(PHM)(EC 1.14.17.3);Peptidyl-alpha-hydroxyglycine alpha-amidating lyase(EC 4.3.2.5)(Peptidylamidoglycolate lyase)(PAL)] [Taeniopygia guttata]
ENSTGUG00000000999	Z	20736037	20736105	CAMK4	Calcium/calmodulin-dependent protein kinase type IV (CaMK IV)(EC 2.7.11.17)(CAM kinase-GR) [Taeniopygia guttata]
ENSTGUG00000001275	Z	25966473	25967356	GNG10	DnaJ homolog subfamily C member 25 [Taeniopygia guttata]
ENSTGUG00000001320	Z	26847428	26847857	ALDH7A1	Alpha-aminoadipic semialdehyde dehydrogenase (Alpha-AASA dehydrogenase)(EC 1.2.1.31)(Delta1-piperideine-6-carboxylate dehydrogenease)(P6c dehydrogenase)(Aldehyde dehydrogenase family 7 member A1)(Antiquitin-1) [Taeniopygia guttata]
ENSTGUG00000001349	Z	28319683	28320116	ELAVL2	ELAV-like protein 2 (Hu-antigen B)(HuB)(ELAV-like neuronal protein 1)(Nervous system-specific RNA-binding protein Hel-N1) [Taeniopygia guttata]
ENSTGUG00000001664	Z	37825609	37825766	XP_002188510.1
ENSTGUG00000001775	Z	39198086	39198346	STOML2	Stomatin-like protein 2 (SLP-2)(EPB72-like 2) [Taeniopygia guttata]
ENSTGUG00000002069	Z	42202281	42202701	NUP155	Nuclear pore complex protein Nup155 (Nucleoporin Nup155)(155 kDa nucleoporin) [Taeniopygia guttata]
ENSTGUG00000002126	Z	42842309	42842961	RICTOR	RPTOR independent companion of MTOR, complex 2 [Source:HGNC Symbol;Acc:28611]
ENSTGUG00000002279	Z	44297220	44297557	HMGCS1	Hydroxymethylglutaryl-CoA synthase, cytoplasmic (HMG-CoA synthase)(EC 2.3.3.10)(3-hydroxy-3-methylglutaryl coenzyme A synthase) [Taeniopygia guttata]
ENSTGUG00000002607	Z	48043962	48044258	GPBP1	Vasculin (GC-rich promoter-binding protein 1)(Vascular wall-linked protein) [Taeniopygia guttata]
ENSTGUG00000003264	Z	54049308	54049771	TLE4	Transducin-like enhancer protein 4 [Taeniopygia guttata]
ENSTGUG00000003846	Z	56293325	56296377	SCAMP1	Secretory carrier-associated membrane protein 1 (Secretory carrier membrane protein 1) [Taeniopygia guttata]
ENSTGUG00000004054	Z	56938915	56939428	CRHBP	Corticotropin-releasing factor-binding protein Precursor (CRF-binding protein)(CRF-BP)(Corticotropin-releasing hormone-binding protein)(CRH-BP) [Taeniopygia guttata]
ENSTGUG00000004519	Z	59919273	59919902	PSIP1	PC4 and SFRS1-interacting protein (Lens epithelium-derived growth factor)(Transcriptional coactivator p75/p52)(Dense fine speckles 70 kDa protein)(DFS 70)(CLL-associated antigen KW-7) [Taeniopygia guttata]
ENSTGUG00000004740	Z	62847043	62847161	PTPRD	Receptor-type tyrosine-protein phosphatase delta Precursor (Protein-tyrosine phosphatase delta)(R-PTP-delta)(EC 3.1.3.48) [Taeniopygia guttata]
ENSTGUG00000005386	Z	64739986	64740533	VLDLR	Very low-density lipoprotein receptor Precursor (VLDL receptor)(VLDL-R) [Taeniopygia guttata]
ENSTGUG00000005460	Z	64878230	64878815	SMARCA2	Probable global transcription activator SNF2L2 (EC 3.6.1.-)(ATP-dependent helicase SMARCA2)(SNF2-alpha)(SWI/SNF-related matrix-associated actin-dependent regulator of chromatin subfamily A member 2)(hBRM) [Taeniopygia guttata]
ENSTGUG00000005531	Z	65420199	65420856	KANK1	KN motif and ankyrin repeat domains 1 [Source:HGNC Symbol;Acc:19309]
ENSTGUG00000006787	Z	69583022	69583343	FN3KRP	fructosamine 3 kinase related protein [Taeniopygia guttata]
ENSTGUG00000006814	Z	69702410	69702496	COX7C	Cytochrome c oxidase subunit 7C, mitochondrial Precursor (Cytochrome c oxidase polypeptide VIIc) [Taeniopygia guttata]
ENSTGUG00000007066	Z	72193066	72193378	MSH3-1	DNA mismatch repair protein Msh3 (Divergent upstream protein)(DUP)(Mismatch repair protein 1)(MRP1) [Taeniopygia guttata]
ENSTGUG00000007169	Z	72446377	72446566	POLR1E	DNA-directed RNA polymerase I subunit RPA49 (RNA polymerase I subunit A49)(DNA-directed RNA polymerase I subunit E)(RNA polymerase I-associated factor 1)(RNA polymerase I-associated factor 53) [Taeniopygia guttata]
Target genes on autosomes
Gene ID	Chromosome	start	end	Gene name	Description
ENSTGUG00000011671	1	49873267	49873523	SLC7A1	High affinity cationic amino acid transporter 1 (CAT-1)(CAT1)(System Y+ basic amino acid transporter)(Solute carrier family 7 member 1)(Ecotropic retroviral leukemia receptor homolog)(Ecotropic retrovirus receptor homolog)(ERR) [Taeniopygia guttata]
ENSTGUG00000011700	1	50217826	50218291	HMGB1	High mobility group protein B1 (High mobility group protein 1)(HMG-1) [Taeniopygia guttata]
ENSTGUG00000001224	2	20489809	20490128	PLXDC2	Plexin domain-containing protein 2 Precursor (Tumor endothelial marker 7-related protein) [Taeniopygia guttata]
ENSTGUG00000002657	2	49870702	49871249
ENSTGUG00000003128	2	54376551	54377128	DPH3	DPH3 homolog (CSL-type zinc finger-containing protein 2)(DelGEF-interacting protein 1)(DelGIP1) [Taeniopygia guttata]
ENSTGUG00000006368	2	73205227	73205372	PRL	Prolactin Precursor (PRL) [Taeniopygia guttata]
ENSTGUG00000012774	2	155994947	155995423	TSTA3	GDP-L-fucose synthetase (EC 1.1.1.271)(Protein FX)(Red cell NADP(H)-binding protein)(GDP-4-keto-6-deoxy-D-mannose-3,5-epimerase-4-reductase) [Taeniopygia guttata]
ENSTGUG00000002646	3	8529119	8529750	SUSD4	Sushi domain-containing protein 4 Precursor [Taeniopygia guttata]
ENSTGUG00000004214	3	18783099	18783450	ACBD3	Golgi resident protein GCP60 (Acyl-CoA-binding domain-containing protein 3)(Golgi phosphoprotein 1)(GOLPH1)(Golgi complex-associated protein 1)(GOCAP1)(PBR- and PKA-associated protein 7)(Peripheral benzodiazepine receptor-associated protein PAP7) [Taeniopygia guttata]
ENSTGUG00000008732	3	35773803	35774175	HEATR5B	HEAT repeat-containing protein 5B [Taeniopygia guttata]
ENSTGUG00000009482	3	39804487	39804488	BRP44L	Brain protein 44-like protein [Taeniopygia guttata]
ENSTGUG00000010902	3	50824469	50824543	KIAA1244	Brefeldin A-inhibited guanine nucleotide-exchange protein 3 [Taeniopygia guttata]
ENSTGUG00000012180	3	70380218	70380500	QRSL1	Glutamyl-tRNA(Gln) amidotransferase subunit A homolog (EC 6.3.5.-)(Glutaminyl-tRNA synthase-like protein 1) [Taeniopygia guttata]
ENSTGUG00000012983	3	96277688	96278485	RPS7	40S ribosomal protein S7 [Taeniopygia guttata]
ENSTGUG00000001928	4	5025209	5025271	TNIP3	TNFAIP3-interacting protein 3 (Listeria-induced gene protein)(A20-binding inhibitor of NF-kappa-B activation 3)(ABIN-3) [Taeniopygia guttata]
ENSTGUG00000002102	4	7353769	7354425	PGRMC2	Membrane-associated progesterone receptor component 2 (Progesterone membrane-binding protein)(Steroid receptor protein DG6) [Taeniopygia guttata]
ENSTGUG00000009397	4	52703390	52703621	ZCCHC4	Zinc finger CCHC domain-containing protein 4 [Taeniopygia guttata]
ENSTGUG00000010948	4	68892108	68892586	PANK2	Pantothenate kinase 2, mitochondrial Precursor (EC 2.7.1.33)(Pantothenic acid kinase 2)(hPANK2) [Taeniopygia guttata]
ENSTGUG00000010756	5	23017618	23018093	ZFYVE19	Zinc finger FYVE domain-containing protein 19 (MLL partner containing FYVE domain) [Taeniopygia guttata]
ENSTGUG00000011919	5	35814828	35815183	EAPP	E2F-associated phosphoprotein (EAPP) [Taeniopygia guttata]
ENSTGUG00000004474	6	3147871	3148225	C10orf104-2	UPF0448 protein C10orf104 [Taeniopygia guttata]
ENSTGUG00000009574	6	21422083	21422379	C10orf28	Growth inhibition and differentiation-related protein 88 (Putative mitochondrial space protein 32.1) [Taeniopygia guttata]
ENSTGUG00000005493	7	10161070	10161272	RQCD1	Cell differentiation protein RCD1 homolog (Rcd-1) [Taeniopygia guttata]
ENSTGUG00000005562	7	10188757	10189041	BCS1L	Mitochondrial chaperone BCS1 (BCS1-like protein)(H-BCS1) [Taeniopygia guttata]
ENSTGUG00000007025	8	15904028	15904142	PIGK	GPI-anchor transamidase Precursor (GPI transamidase)(EC 3.-.-.-)(Phosphatidylinositol-glycan biosynthesis class K protein)(PIG-K)(hGPI8) [Taeniopygia guttata]
ENSTGUG00000008418	8	19109434	19109889	XP_002192090.1
ENSTGUG00000009771	8	25217026	25217778	TM2D1	TM2 domain-containing protein 1 Precursor (Beta-amyloid-binding protein)(hBBP) [Taeniopygia guttata]
ENSTGUG00000011211	9	25801745	25801815	MLF1	Myeloid leukemia factor 1 (Myelodysplasia-myeloid leukemia factor 1) [Taeniopygia guttata]
ENSTGUG00000008945	10	18093107	18093746	CHSY1	Chondroitin sulfate synthase 1 (EC 2.4.1.175)(Glucuronosyl-N-acetylgalactosaminyl-proteoglycan 4-beta-N-acetylgalactosaminyltransferase 1)(N-acetylgalactosaminyl-proteoglycan 3-beta-glucuronosyltransferase 1)(EC 2.4.1.226)(Chondroitin glucuronyltransferas [Taeniopygia guttata]
ENSTGUG00000009720	10	20121945	20122544	UACA	Uveal autoantigen with coiled-coil domains and ankyrin repeats [Taeniopygia guttata]
ENSTGUG00000005504	11	4840883	4841195	TMEM208	Transmembrane protein 208 [Taeniopygia guttata]
ENSTGUG00000006122	11	5627025	5627445	COG4	Conserved oligomeric Golgi complex subunit 4 (COG complex subunit 4)(Component of oligomeric Golgi complex 4) [Taeniopygia guttata]
ENSTGUG00000003548	12	99929	100208	BICD2	Protein bicaudal D homolog 2 (Bic-D 2) [Taeniopygia guttata]
ENSTGUG00000006957	12	7301022	7301026	SELK	selenoprotein K [Taeniopygia guttata]
ENSTGUG00000008751	12	12090383	12090629	B5G4P1_TAEGU	Putative jagunal homolog 1 variant 1Putative jagunal homolog 1 variant 2 ; [Taeniopygia guttata]
ENSTGUG00000009024	12	12259344	12259808	DALRD3	DALR anticodon-binding domain-containing protein 3 [Taeniopygia guttata]
ENSTGUG00000000200	13	1227158	1227592	TTC1	Tetratricopeptide repeat protein 1 (TPR repeat protein 1) [Taeniopygia guttata]
ENSTGUG00000003119	14	45217	45897	ROGDI	Protein rogdi homolog [Taeniopygia guttata]
ENSTGUG00000003408	14	1176454	1176952	RAB40C	Ras-related protein Rab-40C (SOCS box-containing protein RAR3)(Rar-like protein)(Ras-like protein family member 8C) [Taeniopygia guttata]
ENSTGUG00000004106	14	2615443	2616066	HMOX2	Heme oxygenase 2 (HO-2)(EC 1.14.99.3) [Taeniopygia guttata]
ENSTGUG00000004158	14	2738010	2738780	NUDT16L1	Protein syndesmos (NUDT16-like protein 1) [Taeniopygia guttata]
ENSTGUG00000005378	14	7725174	7725714	MYH11	Myosin-11 (Myosin heavy chain 11)(Myosin heavy chain, smooth muscle isoform)(SMMHC) [Taeniopygia guttata]
ENSTGUG00000006248	14	9045113	9045113	LCMT1	Leucine carboxyl methyltransferase 1 (EC 2.1.1.-)(Protein-leucine O-methyltransferase) [Taeniopygia guttata]
ENSTGUG00000007245	14	10382665	10383230	DRG2	Developmentally-regulated GTP-binding protein 2 (DRG-2) [Taeniopygia guttata]
ENSTGUG00000007691	14	11508731	11509293	SLC29A4	Equilibrative nucleoside transporter 4 (hENT4)(Solute carrier family 29 member 4)(Plasma membrane monoamine transporter) [Taeniopygia guttata]
ENSTGUG00000008106	14	12368499	12368601	IQCE	IQ domain-containing protein E [Taeniopygia guttata]
ENSTGUG00000010597	15	14103191	14103856	DGCR6L	Protein DGCR6L (DiGeorge syndrome critical region 6-like protein) [Taeniopygia guttata]
ENSTGUG00000010726	15	14275869	14276426	SMTNL1	Smoothelin-like protein 1 [Taeniopygia guttata]
ENSTGUG00000002568	17	733914	734894	GRIN1	Glutamate [NMDA] receptor subunit zeta-1 Precursor (N-methyl-D-aspartate receptor subunit NR1) [Taeniopygia guttata]
ENSTGUG00000005142	17	7366235	7366489	DDX31	Probable ATP-dependent RNA helicase DDX31 (EC 3.6.1.-)(DEAD box protein 31)(Helicain) [Taeniopygia guttata]
ENSTGUG00000003061	19	90409	90506	TBL2	Transducin beta-like 2 protein (WS beta-transducin repeats protein)(WS-betaTRP)(Williams-Beuren syndrome chromosomal region 13 protein) [Taeniopygia guttata]
ENSTGUG00000004243	19	4419789	4420356	C1QBP	Complement component 1 Q subcomponent-binding protein, mitochondrial Precursor (Glycoprotein gC1qBP)(C1qBP)(GC1q-R protein)(Hyaluronan-binding protein 1)(Mitochondrial matrix protein p32)(p33) [Taeniopygia guttata]
ENSTGUG00000007482	19	8775706	8775966	FAM33A	Spindle and kinetochore-associated protein 2 (Protein FAM33A) [Taeniopygia guttata]
ENSTGUG00000007038	20	8572867	8573187	B5FXL6_TAEGU	Putative stathmin-like 3 [Taeniopygia guttata]
ENSTGUG00000002075	21	232752	233115	PLEKHM2	Pleckstrin homology domain-containing family M member 2 (Salmonella-induced filaments A and kinesin-interacting protein)(SifA and kinesin-interacting protein) [Taeniopygia guttata]
ENSTGUG00000003080	21	4063063	4063612
ENSTGUG00000004494	22	1905167	1905765	NEFM	Neurofilament medium polypeptide (NF-M)(Neurofilament triplet M protein)(160 kDa neurofilament protein)(Neurofilament 3) [Taeniopygia guttata]
ENSTGUG00000004774	25	1254020	1254516	PRUNE	Protein prune homolog (hPrune)(EC 3.6.1.1)(Drosophila-related expressed sequence 17)(DRES-17)(DRES17)(HTcD37) [Taeniopygia guttata]
ENSTGUG00000001915	27	339362	339937	CDC27	Cell division cycle protein 27 homolog (CDC27Hs)(H-NUC) [Taeniopygia guttata]
ENSTGUG00000002011	27	851165	851481	GOSR2	Golgi SNAP receptor complex member 2 (27 kDa Golgi SNARE protein)(Membrin) [Taeniopygia guttata]
ENSTGUG00000002600	27	2503824	2504086	STAT3	Signal transducer and activator of transcription 3 (Acute-phase response factor) [Taeniopygia guttata]
ENSTGUG00000002758	27	2617224	2617683	EZH1	Enhancer of zeste homolog 1 (ENX-2) [Taeniopygia guttata]
ENSTGUG00000000469	28	2460638	2461129	HICE1	Sarcoma antigen NY-SAR-48 [Taeniopygia guttata]
ENSTGUG00000006263	1A	32292834	32293241	USP15	Ubiquitin carboxyl-terminal hydrolase 15 (EC 3.1.2.15)(Ubiquitin thioesterase 15)(Ubiquitin-specific-processing protease 15)(Deubiquitinating enzyme 15)(Unph-2)(Unph4) [Taeniopygia guttata]
ENSTGUG00000008207	1A	43684489	43684703	BTG1	Protein BTG1 (B-cell translocation gene 1 protein) [Taeniopygia guttata]
ENSTGUG00000017156	21_random	876988	877404	CASP9	Caspase-9 Precursor (CASP-9)(EC 3.4.22.62)(ICE-like apoptotic protease 6)(ICE-LAP6)(Apoptotic protease Mch-6)(Apoptotic protease-activating factor 3)(APAF-3) [Contains Caspase-9 subunit p35;Caspase-9 subunit p10] [Taeniopygia guttata]
ENSTGUG00000002176	4A	729482	729594	MCF2	Proto-oncogene DBL (Proto-oncogene MCF-2) [Contains MCF2-transforming protein;DBL-transforming protein] [Taeniopygia guttata]
ENSTGUG00000002616	4A	5535471	5536160	PDZD11	PDZ domain-containing protein 11 [Taeniopygia guttata]
ENSTGUG00000017057	8_random	487457	487760	ATF6	Cyclic AMP-dependent transcription factor ATF-6 alpha (Activating transcription factor 6 alpha)(ATF6-alpha) [Contains Processed cyclic AMP-dependent transcription factor ATF-6 alpha] [Taeniopygia guttata]
ENSTGUG00000017183	8_random	856671	857299	CRIP2	Cysteine-rich protein 2 (CRP2)(Protein ESP1) [Taeniopygia guttata]
ENSTGUG00000017368	8_random	3481111	3481538	ACBD6	Acyl-CoA-binding domain-containing protein 6 [Taeniopygia guttata]
ENSTGUG00000015750	Un	157892635	157892997	DEDD	Death effector domain-containing protein (DEDPro1)(Death effector domain-containing testicular molecule)(FLDED-1) [Taeniopygia guttata]
