# Supplementary material for: Genome-wide annotation and analysis of zebra finch microRNA repertoire reveal sex-biased expression
Source: BMC Genomics. 2012 Dec 26;13:727. doi: 10.1186/1471-2164-13-727 (PMC3585881; doi:10.1186/1471-2164-13-727)
Supplement: Additional file 14 — Expression information of zebra finch specific miRNAs. [file 1471-2164-13-727-S14.xlsx]

## Sheet: Sheet1
Additional file 14
	F_B	F_H	F_L	F_M	M_B	M_H	M_L	M_M
tgu-miR-2955	4	1	0	0	4	5	4	1
tgu-miR-2958	8	0	3	0	6	0	0	0
tgu-miR-2960	33	1	3	3	15	0	0	2
tgu-miR-2962	43	0	0	3	16	4	11	1
tgu-miR-2963	13	0	0	0	8	0	0	0
tgu-miR-2965	14	6	0	2	12	13	7	2
tgu-miR-2969	5	0	0	0	5	0	0	0
tgu-miR-2971	1	0	0	1	0	3	0	0
tgu-miR-2972	20	0	0	0	6	0	4	0
tgu-miR-2973	0	1	11	9	1	5	7	2
tgu-miR-2975	18	1	0	0	0	0	0	0
tgu-miR-2979	24	24	58	62	9	28	35	18
tgu-miR-2980	5	0	0	0	4	1	0	0
tgu-miR-2989	107	99	514	168	182	88	445	160
tgu-miR-2992	4	6	28	2	7	13	42	4
tgu-miR-2997	0	0	261	0	0	0	25	0
tgu-miR-novel-1	26	31	127	13	45	7	32	32
tgu-miR-novel-2	13	3	6	12	13	2	0	6
tgu-miR-novel-3	0	0	0	0	0	38	0	0
